# Supplementary material for: Phytochemical analysis, in vitro and in silico effects from Alstonia boonei De Wild stem bark on selected digestive enzymes and adipogenesis in 3T3-L1 preadipocytes
Source: BMC Complement Med Ther. 2023 Oct 20;23:370. doi: 10.1186/s12906-023-04202-6 (PMC10588189; doi:10.1186/s12906-023-04202-6)
Supplement: Supplementary file 2 — Additional file 2: Table SM1a. Chromatographic analysis of crude alkaloid fraction of A. boonei via positive polarity. Table SM1b. Compounds result of the LCMS/MS analysis (negative mode) of crude alkaloid fraction of A. boonei. Table SM1c. Chromatographic analysis of crude alkaloid fraction of A. boonei via negative polarity. Table SM2. Chromatographic analysis of crude saponin fraction of A. boonei via negative polarity. Table SM3. Binding energies of LCMS/MS identified compounds from the fractions of A. boonei docked in the active sites of human α-amylase, lipase and α-glucosidase. Table SM4. Top two ranked compounds from the molecular docking of the LCMS/MS identified compounds from the crude. [file 12906_2023_4202_MOESM2_ESM.zip › Table SM1a- CompoundReport.xls]

## Sheet: Report
		Table SM1a. Chromatographic analysis of crude alkaloid fraction of A. boonei via positive polarity
Data File							03-MS-Pos-25-30-1uL.d													Sample Name				03
Sample Type							Sample													Position				P1-A4
Instrument Name							Instrument 1													User Name
Acq Method							U-ESI-E-XDB-C18-NB-MS-20(30)-Pos-July2015.m													Acquired Time				19/7/2017 2:49:41 PM
IRM Calibration Status							Good Success													DA Method				Metabolomics-2017-00004.m
Comment
Column3					Column4						Column3					Column4
Sample Group											Info.
Stream Name					LC 1						Acquisition SW Version					6200 series TOF/6500 series Q-TOF B.06.01 (B6172 SP1)
Fragmentor Voltage						125	Collision Energy					0	Ionization Mode					ESI
Fragmentor Voltage						125	Collision Energy					0	Ionization Mode					ESI
Fragmentor Voltage							Collision Energy						Ionization Mode
Compound Table						FALSE
Compound Label						RT		Mass			Name						Formula						MFG Formula						MFG Diff (ppm)			DB Formula						DB Diff (ppm)				Hits (DB)
Cpd 1: Furfural diethyl acetal; C9 H14 O3; 4.406						4.406		170.094			Furfural diethyl acetal						C9 H14 O3						C9 H14 O3						0.34			C9 H14 O3						0.34				3
Cpd 2: Tripropylamine; C9 H21 N; 4.486						4.486		143.168			Tripropylamine						C9 H21 N						C9 H21 N						-0.83			C9 H21 N						-0.83				1
Cpd 3: 10-Hydroxyyohimbine; C21 H26 N2 O4; 7.207						7.207		370.19			10-Hydroxyyohimbine						C21 H26 N2 O4						C21 H26 N2 O4						-1.1			C21 H26 N2 O4						-1.1				10
Cpd 4: Depdecin; C11 H16 O5; 7.446						7.446		228.1			Depdecin						C11 H16 O5						C11 H16 O5						-1.89			C11 H16 O5						-1.89				2
Cpd 5: Sweroside; C16 H22 O9; 7.945						7.945		358.127			Sweroside						C16 H22 O9						C16 H22 O9						-1.41			C16 H22 O9						-1.42				5
Cpd 6: C10 H12 O4; 7.945						7.945		196.072									C10 H12 O4						C10 H12 O4						5.57			C10 H12 O4
Cpd 7: C10 H23 N; 7.972						7.972		157.181									C10 H23 N						C10 H23 N						13.43			C10 H23 N
Cpd 8: 3-Hydroxyquinidine; C20 H24 N2 O3; 8.220						8.22		340.179			3-Hydroxyquinidine						C20 H24 N2 O3						C20 H24 N2 O3						-2.15			C20 H24 N2 O3						-2.15				9
Cpd 9: C10 H12 O2; 8.365						8.365		164.083									C10 H12 O2						C10 H12 O2						7.28			C10 H12 O2
Cpd 10: 18-Hydroxyyohimbine; C21 H26 N2 O4; 8.472						8.472		370.189			18-Hydroxyyohimbine						C21 H26 N2 O4						C21 H26 N2 O4						0.76			C21 H26 N2 O4						0.76				7
Cpd 11: Ajmalicine; C21 H24 N2 O3; 8.555						8.555		352.18			Ajmalicine						C21 H24 N2 O3						C21 H24 N2 O3						-3.96			C21 H24 N2 O3						-3.96				10
Cpd 12: 16-Methoxy-2,3-dihydro-3-hydroxytabersonine; C22 H28 N2 O4; 8.559						8.559		384.207			16-Methoxy-2,3-dihydro-3-hydroxytabersonine						C22 H28 N2 O4						C22 H28 N2 O4						-4.75			C22 H28 N2 O4						-4.75				10
Cpd 13: Vincamine; C21 H26 N2 O3; 8.627						8.627		354.194			Vincamine						C21 H26 N2 O3						C21 H26 N2 O3						-0.28			C21 H26 N2 O3						-0.27				9
Cpd 14: Aspidofractine; C22 H26 N2 O3; 8.737						8.737		366.194			Aspidofractine						C22 H26 N2 O3						C22 H26 N2 O3						0.16			C22 H26 N2 O3						0.16				5
Cpd 15: 3-Hydroxyquinidine; C20 H24 N2 O3; 8.759						8.759		340.18			3-Hydroxyquinidine						C20 H24 N2 O3						C20 H24 N2 O3						-3.58			C20 H24 N2 O3						-3.58				9
Cpd 16: URB597; C20 H22 N2 O3; 8.819						8.819		338.164			URB597						C20 H22 N2 O3						C20 H22 N2 O3						-2.46			C20 H22 N2 O3						-2.46				2
Cpd 17: 16-Methoxytabersonine; C22 H26 N2 O3; 8.873						8.873		366.196			16-Methoxytabersonine						C22 H26 N2 O3						C22 H26 N2 O3						-4.02			C22 H26 N2 O3						-4.02				5
Cpd 18: CB-13; C26 H24 O2; 8.900						8.9		368.176			CB-13						C26 H24 O2						C26 H24 O2						5.58			C26 H24 O2						5.58				3
Cpd 19: C20 H22 N2 O3; 8.903						8.903		338.165									C20 H22 N2 O3						C20 H22 N2 O3						-5.16			C20 H22 N2 O3
Cpd 20: C20 H24 N2 O4; 9.019						9.019		356.174									C20 H24 N2 O4						C20 H24 N2 O4						-1.16			C20 H24 N2 O4
Cpd 21: Mitraphylline; C21 H24 N2 O4; 9.034						9.034		368.175			Mitraphylline						C21 H24 N2 O4						C21 H24 N2 O4						-4.8			C21 H24 N2 O4						-4.8				10
Cpd 22: URB937; C20 H22 N2 O4; 9.121						9.121		354.158			URB937						C20 H22 N2 O4						C20 H22 N2 O4						-0.42			C20 H22 N2 O4						-0.42				2
Cpd 23: 16-Methoxy-2,3-dihydro-3-hydroxytabersonine; C22 H28 N2 O4; 9.197						9.197		384.204			16-Methoxy-2,3-dihydro-3-hydroxytabersonine						C22 H28 N2 O4						C22 H28 N2 O4						3.65			C22 H28 N2 O4						3.65				5
Cpd 24: 18-Hydroxyyohimbine; C21 H26 N2 O4; 9.274						9.274		370.19			18-Hydroxyyohimbine						C21 H26 N2 O4						C21 H26 N2 O4						-2.57			C21 H26 N2 O4						-2.57				10
Cpd 25: Di-4-coumaroylputrescine; C22 H24 N2 O4; 9.384						9.384		380.176			Di-4-coumaroylputrescine						C22 H24 N2 O4						C22 H24 N2 O4						-5.42			C22 H24 N2 O4						-5.42				5
Cpd 26: Vincamine; C21 H26 N2 O3; 9.388						9.388		354.195			Vincamine						C21 H26 N2 O3						C21 H26 N2 O3						-1.71			C21 H26 N2 O3						-1.71				9
Cpd 27: Horhammericine; C21 H24 N2 O4; 9.471						9.471		368.174			Horhammericine						C21 H24 N2 O4						C21 H24 N2 O4						-1.34			C21 H24 N2 O4						-1.34				10
Cpd 28: C21 H26 N2 O5; 9.476						9.476		386.184									C21 H26 N2 O5						C21 H26 N2 O5						-0.76			C21 H26 N2 O5										1
Cpd 29: Catharanthine; C21 H24 N2 O2; 9.511						9.511		336.185			Catharanthine						C21 H24 N2 O2						C21 H24 N2 O2						-4.11			C21 H24 N2 O2						-4.11				4
Cpd 30: Catharanthine; C21 H24 N2 O2; 9.655						9.655		336.184			Catharanthine						C21 H24 N2 O2						C21 H24 N2 O2						-1.58			C21 H24 N2 O2						-1.58				4
Cpd 31: 18-carboxy dinor Leukotriene B4; C18 H26 O6; 9.742						9.742		338.172			18-carboxy dinor Leukotriene B4						C18 H26 O6						C18 H26 O6						2.61			C18 H26 O6						2.61				4
Cpd 32: Estradiol-17-phenylpropionate; C27 H32 O3; 9.866						9.866		404.236			Estradiol-17-phenylpropionate						C27 H32 O3						C27 H32 O3									C27 H32 O3						-2.06				1
Cpd 33: Aspidofractine; C22 H26 N2 O3; 10.255						10.255		366.195			Aspidofractine						C22 H26 N2 O3						C22 H26 N2 O3						-1.03			C22 H26 N2 O3						-1.03				5
Compound Label						Name						m/z				RT		Algorithm						Mass
Cpd 1: Furfural diethyl acetal; C9 H14 O3; 4.406						Furfural diethyl acetal						171.102				4.406		Find by Molecular Feature						170.094
Compound Chromatograms
MFE MS Spectrum
MFE MS Zoomed Spectrum
MS Spectrum Peak List
m/z			z	Abund			Formula						Ion
171.102			1	1921182			C9 H15 O3						(M+H)+
172.105			1	186011			C9 H15 O3						(M+H)+
173.107			1	21299.1			C9 H15 O3						(M+H)+
188.128			1	148819			C9 H18 N O3						(M+NH4)+
189.131			1	15727.2			C9 H18 N O3						(M+NH4)+
193.083			1	3209.55			C9 H14 Na O3						(M+Na)+
341.195			1	64416.5			C18 H29 O6						(2M+H)+
342.199			1	13136.9			C18 H29 O6						(2M+H)+
343.197			1	1914.16			C18 H29 O6						(2M+H)+
363.179			1	2394.07			C18 H28 Na O6						(2M+Na)+
Compound Structure
Compound Label						Name						m/z				RT		Algorithm						Mass
Cpd 2: Tripropylamine; C9 H21 N; 4.486						Tripropylamine						144.175				4.486		Find by Molecular Feature						143.168
Compound Chromatograms
MFE MS Spectrum
MFE MS Zoomed Spectrum
MS Spectrum Peak List
m/z			z	Abund			Formula						Ion
144.175			1	619506			C9 H22 N						(M+H)+
145.178			1	62353.2			C9 H22 N						(M+H)+
146.18			1	3308.15			C9 H22 N						(M+H)+
147.182			1	315.23			C9 H22 N						(M+H)+
Compound Structure
Compound Label						Name						m/z				RT		Algorithm						Mass
Cpd 3: 10-Hydroxyyohimbine; C21 H26 N2 O4; 7.207						10-Hydroxyyohimbine						371.197				7.207		Find by Molecular Feature						370.19
Compound Chromatograms
MFE MS Spectrum
MFE MS Zoomed Spectrum
MS Spectrum Peak List
m/z			z	Abund			Formula						Ion
371.197			1	428421			C21 H27 N2 O4						(M+H)+
372.2			1	97597.6			C21 H27 N2 O4						(M+H)+
373.2			1	15633			C21 H27 N2 O4						(M+H)+
374.2			1	1890.23			C21 H27 N2 O4						(M+H)+
741.386			1	2330.55			C42 H53 N4 O8						(2M+H)+
742.386			1	1453.98			C42 H53 N4 O8						(2M+H)+
743.388			1	418.3			C42 H53 N4 O8						(2M+H)+
Compound Structure
Compound Label						Name						m/z			RT		Algorithm						Mass
Cpd 4: Depdecin; C11 H16 O5; 7.446						Depdecin						229.107			7.446		Find by Molecular Feature						228.1
Compound Chromatograms
MFE MS Spectrum
MFE MS Zoomed Spectrum
MS Spectrum Peak List
m/z			z	Abund			Formula						Ion
229.107			1	508531			C11 H17 O5						(M+H)+
230.111			1	59235.8			C11 H17 O5						(M+H)+
231.114			1	8183.09			C11 H17 O5						(M+H)+
246.134			1	164785			C11 H20 N O5						(M+NH4)+
247.137			1	19099.8			C11 H20 N O5						(M+NH4)+
248.139			1	4184.66			C11 H20 N O5						(M+NH4)+
251.09			1	4256.64			C11 H16 Na O5						(M+Na)+
457.207			1	4046.52			C22 H33 O10						(2M+H)+
458.209			1	1358.47			C22 H33 O10						(2M+H)+
479.19			1	2449.54			C22 H32 Na O10						(2M+Na)+
Compound Structure
Compound Label						Name						m/z				RT		Algorithm						Mass
Cpd 5: Sweroside; C16 H22 O9; 7.945						Sweroside						359.134				7.945		Find by Molecular Feature						358.127
Compound Chromatograms
MFE MS Spectrum
MFE MS Zoomed Spectrum
MS Spectrum Peak List
m/z			z	Abund			Formula						Ion
359.134			1	1.17466e+06			C16 H23 O9						(M+H)+
360.137			1	202250			C16 H23 O9						(M+H)+
361.139			1	38629.3			C16 H23 O9						(M+H)+
362.146			1	5082.44			C16 H23 O9						(M+H)+
381.118			1	3779.71									(M+Na)+
717.262			1	157747			C32 H45 O18						(2M+H)+
718.265			1	56137.8			C32 H45 O18						(2M+H)+
719.268			1	15511.1			C32 H45 O18						(2M+H)+
739.242			1	12894.1			C32 H44 Na O18						(2M+Na)+
740.246			1	4792.13			C32 H44 Na O18						(2M+Na)+
Compound Structure
Compound Label						m/z				RT		Algorithm						Mass
Cpd 6: C10 H12 O4; 7.945						197.08				7.945		Find by Molecular Feature						196.072
Compound Chromatograms
MFE MS Spectrum
MFE MS Zoomed Spectrum
MS Spectrum Peak List
m/z			z	Abund			Formula						Ion
197.08			1	505787			C10 H13 O4						(M+H)+
198.083			1	52457.5			C10 H13 O4						(M+H)+
Compound Label						m/z				RT		Algorithm						Mass
Cpd 7: C10 H23 N; 7.972						158.188				7.972		Find by Molecular Feature						157.181
Compound Chromatograms
MFE MS Spectrum
MFE MS Zoomed Spectrum
MS Spectrum Peak List
m/z			z	Abund			Formula						Ion
158.188			1	356547			C10 H24 N						(M+H)+
159.191			1	39524.4			C10 H24 N						(M+H)+
160.193			1	2415.27			C10 H24 N						(M+H)+
161.197			1	241.07			C10 H24 N						(M+H)+
Compound Label						Name						m/z				RT		Algorithm						Mass
Cpd 8: 3-Hydroxyquinidine; C20 H24 N2 O3; 8.220						3-Hydroxyquinidine						341.187				8.22		Find by Molecular Feature						340.179
Compound Chromatograms
MFE MS Spectrum
MFE MS Zoomed Spectrum
MS Spectrum Peak List
m/z			z	Abund			Formula						Ion
341.187			1	1.307e+06			C20 H25 N2 O3						(M+H)+
342.19			1	285047			C20 H25 N2 O3						(M+H)+
343.187			1	47987.8			C20 H25 N2 O3						(M+H)+
344.183			1	6292.48			C20 H25 N2 O3						(M+H)+
Compound Structure
Compound Label						m/z				RT		Algorithm						Mass
Cpd 9: C10 H12 O2; 8.365						165.09				8.365		Find by Molecular Feature						164.083
Compound Chromatograms
MFE MS Spectrum
MFE MS Zoomed Spectrum
MS Spectrum Peak List
m/z			z	Abund			Formula						Ion
165.09			1	645211			C10 H13 O2						(M+H)+
166.093			1	71052.3			C10 H13 O2						(M+H)+
167.093			1	7572.88			C10 H13 O2						(M+H)+
Compound Label						Name						m/z				RT		Algorithm						Mass
Cpd 10: 18-Hydroxyyohimbine; C21 H26 N2 O4; 8.472						18-Hydroxyyohimbine						371.196				8.472		Find by Molecular Feature						370.189
Compound Chromatograms
MFE MS Spectrum
MFE MS Zoomed Spectrum
MS Spectrum Peak List
m/z			z	Abund			Formula						Ion
371.196			1	2.78645e+06			C21 H27 N2 O4						(M+H)+
372.2			1	687096			C21 H27 N2 O4						(M+H)+
373.201			1	100982			C21 H27 N2 O4						(M+H)+
374.203			1	10688.2			C21 H27 N2 O4						(M+H)+
Compound Structure
Compound Label						Name						m/z				RT		Algorithm						Mass
Cpd 11: Ajmalicine; C21 H24 N2 O3; 8.555						Ajmalicine						353.187				8.555		Find by Molecular Feature						352.18
Compound Chromatograms
MFE MS Spectrum
MFE MS Zoomed Spectrum
MS Spectrum Peak List
m/z			z	Abund			Formula						Ion
353.187			1	1.23106e+06			C21 H25 N2 O3						(M+H)+
354.19			1	285354			C21 H25 N2 O3						(M+H)+
Compound Structure
Compound Label						Name						m/z				RT		Algorithm						Mass
Cpd 12: 16-Methoxy-2,3-dihydro-3-hydroxytabersonine; C22 H28 N2 O4; 8.559						16-Methoxy-2,3-dihydro-3-hydroxytabersonine						385.214				8.559		Find by Molecular Feature						384.207
Compound Chromatograms
MFE MS Spectrum
MFE MS Zoomed Spectrum
MS Spectrum Peak List
m/z			z	Abund			Formula						Ion
385.214			1	13843698			C22 H31 F Na O3						(M+H)+
386.217			1	3.453e+06			C23 H25 N6						(M+H)+
387.22			1	355576			C23 H25 N6						(M+H)+
388.222			1	37352			C23 H25 N6						(M+H)+
389.221			1	3831.71			C23 H25 N6						(M+H)+
769.416			1	4282.11									(2M+H)+
770.418			1	2661.27									(2M+H)+
Compound Structure
Compound Label						Name						m/z				RT		Algorithm						Mass
Cpd 13: Vincamine; C21 H26 N2 O3; 8.627						Vincamine						355.202				8.627		Find by Molecular Feature						354.194
Compound Chromatograms
MFE MS Spectrum
MFE MS Zoomed Spectrum
MS Spectrum Peak List
m/z			z	Abund			Formula						Ion
355.202			1	915356			C21 H27 N2 O3						(M+H)+
356.205			1	205897			C21 H27 N2 O3						(M+H)+
357.202			1	30112.6			C21 H27 N2 O3						(M+H)+
Compound Structure
Compound Label						Name						m/z			RT		Algorithm						Mass
Cpd 14: Aspidofractine; C22 H26 N2 O3; 8.737						Aspidofractine						367.202			8.737		Find by Molecular Feature						366.194
Compound Chromatograms
MFE MS Spectrum
MFE MS Zoomed Spectrum
MS Spectrum Peak List
m/z			z	Abund			Formula						Ion
367.202			1	1.70945e+06			C22 H27 N2 O3						(M+H)+
368.205			1	426823			C15 H27 N8 O S						(M+H)+
369.196			1	97440.8			C15 H27 N8 O S						(M+H)+
Compound Structure
Compound Label						Name						m/z				RT		Algorithm						Mass
Cpd 15: 3-Hydroxyquinidine; C20 H24 N2 O3; 8.759						3-Hydroxyquinidine						341.187				8.759		Find by Molecular Feature						340.18
Compound Chromatograms
MFE MS Spectrum
MFE MS Zoomed Spectrum
MS Spectrum Peak List
m/z			z	Abund			Formula						Ion
341.187			1	10249546			C20 H25 N2 O3						(M+H)+
342.189			1	2088683			C20 H25 N2 O3						(M+H)+
343.192			1	328738			C20 H25 N2 O3						(M+H)+
344.194			1	40854.3			C20 H25 N2 O3						(M+H)+
345.196			1	9984.6			C20 H25 N2 O3						(M+H)+
363.17			1	1966.99			C20 H24 N2 Na O3						(M+Na)+
703.344			1	2398.65			C40 H48 N4 Na O6						(2M+Na)+
704.345			1	1180.55			C40 H48 N4 Na O6						(2M+Na)+
Compound Structure
Compound Label						Name						m/z				RT		Algorithm						Mass
Cpd 16: URB597; C20 H22 N2 O3; 8.819						URB597						339.171				8.819		Find by Molecular Feature						338.164
Compound Chromatograms
MFE MS Spectrum
MFE MS Zoomed Spectrum
MS Spectrum Peak List
m/z			z	Abund			Formula						Ion
339.171			1	1.49275e+06			C20 H23 N2 O3						(M+H)+
340.174			1	339469			C13 H23 N8 O S						(M+H)+
699.319			1	672.93			C26 H44 N16 Na O2 S2						(2M+Na)+
Compound Structure
Compound Label						Name						m/z				RT		Algorithm						Mass
Cpd 17: 16-Methoxytabersonine; C22 H26 N2 O3; 8.873						16-Methoxytabersonine						367.203				8.873		Find by Molecular Feature						366.196
Compound Chromatograms
MFE MS Spectrum
MFE MS Zoomed Spectrum
MS Spectrum Peak List
m/z			z	Abund			Formula						Ion
367.203			1	352152			C20 H32 O4 P						(M+H)+
368.206			1	84514.9			C22 H27 N2 O3						(M+H)+
Compound Structure
Compound Label						Name						m/z				RT		Algorithm						Mass
Cpd 18: CB-13; C26 H24 O2; 8.900						CB-13						369.183				8.9		Find by Molecular Feature						368.176
Compound Chromatograms
MFE MS Spectrum
MFE MS Zoomed Spectrum
MS Spectrum Peak List
m/z			z	Abund			Formula						Ion
369.183			1	1.06475e+06			C21 H27 F Na O3						(M+H)+
370.186			1	244211			C22 H21 N6						(M+H)+
371.185			1	48890.3			C22 H21 N6						(M+H)+
372.186			1	8345.69			C22 H21 N6						(M+H)+
Compound Structure
Compound Label						m/z				RT		Algorithm						Mass
Cpd 19: C20 H22 N2 O3; 8.903						339.172				8.903		Find by Molecular Feature						338.165
Compound Chromatograms
MFE MS Spectrum
MFE MS Zoomed Spectrum
MS Spectrum Peak List
m/z			z	Abund			Formula						Ion
339.172			1	1.53168e+06			C20 H23 N2 O3						(M+H)+
340.175			1	339295			C20 H23 N2 O3						(M+H)+
Compound Label						m/z				RT		Algorithm						Mass
Cpd 20: C20 H24 N2 O4; 9.019						357.181				9.019		Find by Molecular Feature						356.174
Compound Chromatograms
MFE MS Spectrum
MFE MS Zoomed Spectrum
MS Spectrum Peak List
m/z			z	Abund			Formula						Ion
357.181			1	4.31419e+06			C20 H25 N2 O4						(M+H)+
358.186			1	977753			C20 H25 N2 O4						(M+H)+
359.188			1	153611			C20 H25 N2 O4						(M+H)+
360.191			1	16655.4			C20 H25 N2 O4						(M+H)+
713.358			1	808880			C40 H49 N4 O8						(2M+H)+
714.361			1	358674			C40 H49 N4 O8						(2M+H)+
715.363			1	89523.9			C40 H49 N4 O8						(2M+H)+
716.365			1	15702			C40 H49 N4 O8						(2M+H)+
717.362			1	2123.01			C40 H49 N4 O8						(2M+H)+
Compound Label						Name						m/z				RT		Algorithm						Mass
Cpd 21: Mitraphylline; C21 H24 N2 O4; 9.034						Mitraphylline						369.183				9.034		Find by Molecular Feature						368.175
Compound Chromatograms
MFE MS Spectrum
MFE MS Zoomed Spectrum
MS Spectrum Peak List
m/z			z	Abund			Formula						Ion
369.183			1	709768			C21 H27 F Na O3						(M+H)+
370.185			1	163506			C22 H21 N6						(M+H)+
371.192			1	35972.8			C22 H21 N6						(M+H)+
Compound Structure
Compound Label						Name						m/z				RT		Algorithm						Mass
Cpd 22: URB937; C20 H22 N2 O4; 9.121						URB937						355.165				9.121		Find by Molecular Feature						354.158
Compound Chromatograms
MFE MS Spectrum
MFE MS Zoomed Spectrum
MS Spectrum Peak List
m/z			z	Abund			Formula						Ion
355.165			1	759000			C20 H23 N2 O4						(M+H)+
356.168			1	164851			C20 H23 N2 O4						(M+H)+
709.322			1	121903			C40 H45 N4 O8						(2M+H)+
710.324			1	54262.6			C40 H45 N4 O8						(2M+H)+
Compound Structure
Compound Label						Name						m/z				RT		Algorithm						Mass
Cpd 23: 16-Methoxy-2,3-dihydro-3-hydroxytabersonine; C22 H28 N2 O4; 9.197						16-Methoxy-2,3-dihydro-3-hydroxytabersonine						385.211				9.197		Find by Molecular Feature						384.204
Compound Chromatograms
MFE MS Spectrum
MFE MS Zoomed Spectrum
MS Spectrum Peak List
m/z			z	Abund			Formula						Ion
385.211			1	1.15918e+06			C20 H30 N2 Na O4						(M+H)+
386.214			1	279494			C22 H29 N2 O4						(M+H)+
387.214			1	43134			C22 H29 N2 O4						(M+H)+
388.213			1	4702.64			C22 H29 N2 O4						(M+H)+
Compound Structure
Compound Label						Name						m/z				RT		Algorithm						Mass
Cpd 24: 18-Hydroxyyohimbine; C21 H26 N2 O4; 9.274						18-Hydroxyyohimbine						371.197				9.274		Find by Molecular Feature						370.19
Compound Chromatograms
MFE MS Spectrum
MFE MS Zoomed Spectrum
MS Spectrum Peak List
m/z			z	Abund			Formula						Ion
371.197			1	2.58142e+06			C24 H28 Na O2						(M+H)+
372.201			1	635557			C22 H23 N6						(M+H)+
373.203			1	96258			C22 H23 N6						(M+H)+
374.205			1	10022.6			C22 H23 N6						(M+H)+
741.385			1	20362.4			C44 H45 N12						(2M+H)+
742.387			1	9663.82			C44 H45 N12						(2M+H)+
743.384			1	2447.41			C44 H45 N12						(2M+H)+
Compound Structure
Compound Label						Name						m/z				RT		Algorithm						Mass
Cpd 25: Di-4-coumaroylputrescine; C22 H24 N2 O4; 9.384						Di-4-coumaroylputrescine						381.183				9.384		Find by Molecular Feature						380.176
Compound Chromatograms
MFE MS Spectrum
MFE MS Zoomed Spectrum
MS Spectrum Peak List
m/z			z	Abund			Formula						Ion
381.183			1	1.2376e+06			C25 H26 Na O2						(M+H)+
382.185			1	296923			C19 H29 N2 O4 S						(M+H)+
383.194			1	115672			C19 H29 N2 O4 S						(M+H)+
384.198			1	23542.9			C19 H29 N2 O4 S						(M+H)+
Compound Structure
Compound Label						Name						m/z				RT		Algorithm						Mass
Cpd 26: Vincamine; C21 H26 N2 O3; 9.388						Vincamine						355.202				9.388		Find by Molecular Feature						354.195
Compound Chromatograms
MFE MS Spectrum
MFE MS Zoomed Spectrum
MS Spectrum Peak List
m/z			z	Abund			Formula						Ion
355.202			1	383127			C21 H27 N2 O3						(M+H)+
356.205			1	86582.1			C21 H27 N2 O3						(M+H)+
Compound Structure
Compound Label						Name						m/z				RT		Algorithm						Mass
Cpd 27: Horhammericine; C21 H24 N2 O4; 9.471						Horhammericine						369.181				9.471		Find by Molecular Feature						368.174
Compound Chromatograms
MFE MS Spectrum
MFE MS Zoomed Spectrum
MS Spectrum Peak List
m/z			z	Abund			Formula						Ion
369.181			1	701957			C21 H25 N2 O4						(M+H)+
370.184			1	159091			C21 H25 N2 O4						(M+H)+
371.191			1	34813.1			C21 H25 N2 O4						(M+H)+
372.196			1	8390.41			C21 H25 N2 O4						(M+H)+
Compound Structure
Compound Label						m/z				RT		Algorithm						Mass
Cpd 28: C21 H26 N2 O5; 9.476						387.192				9.476		Find by Molecular Feature						386.184
Compound Chromatograms
MFE MS Spectrum
MFE MS Zoomed Spectrum
MS Spectrum Peak List
m/z			z	Abund			Formula						Ion
387.192			1	996080			C24 H28 Na O3						(M+H)+
388.195			1	228093			C21 H27 N2 O5						(M+H)+
389.197			1	33510.5			C21 H27 N2 O5						(M+H)+
390.199			1	4348.84			C21 H27 N2 O5						(M+H)+
391.198			1	982.43			C21 H27 N2 O5						(M+H)+
773.374			1	221923									(2M+H)+
774.377			1	102270									(2M+H)+
775.379			1	28203.4									(2M+H)+
776.38			1	5692.42									(2M+H)+
777.371			1	1107.17									(2M+H)+
Compound Label						Name						m/z				RT		Algorithm						Mass
Cpd 29: Catharanthine; C21 H24 N2 O2; 9.511						Catharanthine						337.193				9.511		Find by Molecular Feature						336.185
Compound Chromatograms
MFE MS Spectrum
MFE MS Zoomed Spectrum
MS Spectrum Peak List
m/z			z	Abund			Formula						Ion
337.193			1	1.54512e+06			C21 H25 N2 O2						(M+H)+
338.196			1	348042			C21 H25 N2 O2						(M+H)+
339.197			1	43827.1			C21 H25 N2 O2						(M+H)+
340.197			1	4431.97			C21 H25 N2 O2						(M+H)+
Compound Structure
Compound Label						Name						m/z				RT		Algorithm						Mass
Cpd 30: Catharanthine; C21 H24 N2 O2; 9.655						Catharanthine						337.192				9.655		Find by Molecular Feature						336.184
Compound Chromatograms
MFE MS Spectrum
MFE MS Zoomed Spectrum
MS Spectrum Peak List
m/z			z	Abund			Formula						Ion
337.192			1	366636			C21 H25 N2 O2						(M+H)+
338.195			1	84590.3			C21 H25 N2 O2						(M+H)+
339.194			1	11014.2			C21 H25 N2 O2						(M+H)+
Compound Structure
Compound Label						Name						m/z				RT		Algorithm						Mass
Cpd 31: 18-carboxy dinor Leukotriene B4; C18 H26 O6; 9.742						18-carboxy dinor Leukotriene B4						339.179				9.742		Find by Molecular Feature						338.172
Compound Chromatograms
MFE MS Spectrum
MFE MS Zoomed Spectrum
MS Spectrum Peak List
m/z			z	Abund			Formula						Ion
339.179			1	431219			C18 H27 O6						(M+H)+
340.182			1	94719.8			C15 H19 N10						(M+H)+
341.185			1	5260.67			C15 H19 N10						(M+H)+
Compound Structure
Compound Label						Name						m/z				RT		Algorithm						Mass
Cpd 32: Estradiol-17-phenylpropionate; C27 H32 O3; 9.866						Estradiol-17-phenylpropionate						427.225				9.866		Find by Molecular Feature						404.236
Compound Chromatograms
MFE MS Spectrum
MFE MS Zoomed Spectrum
MS Spectrum Peak List
m/z			z	Abund			Formula						Ion
427.225			1	2535390			C27 H32 Na O3						(M+H)+
428.229			1	708072			C25 H27 N6 O						(M+H)+
429.231			1	117745			C25 H27 N6 O						(M+H)+
430.232			1	13872.1			C25 H27 N6 O						(M+H)+
431.222			1	1467.35			C25 H27 N6 O						(M+H)+
Compound Structure
Compound Label						Name						m/z				RT		Algorithm						Mass
Cpd 33: Aspidofractine; C22 H26 N2 O3; 10.255						Aspidofractine						367.202				10.255		Find by Molecular Feature						366.195
Compound Chromatograms
MFE MS Spectrum
MFE MS Zoomed Spectrum
MS Spectrum Peak List
m/z			z	Abund			Formula						Ion
184.104			2	531.67			C22 H28 N2 O3						(M+2H)+2
367.202			1	1.00687e+06			C22 H27 N2 O3						(M+H)+
368.205			1	243405			C22 H27 N2 O3						(M+H)+
369.204			1	38728.1			C22 H27 N2 O3						(M+H)+
370.205			1	3801.15			C22 H27 N2 O3						(M+H)+
Compound Structure
--- End Of Report ---

## Sheet: Design
CMD:Repeat	ItemID
ItemID	Data File	Sample Name	Sample Type	Position	Instrument Name	User Name	Acq Method	Acquired Time	IRM Calibration Status	DA Method	Comment
1	03-MS-Pos-25-30-1uL.d	03	Sample	P1-A4	Instrument 1		U-ESI-E-XDB-C18-NB-MS-20(30)-Pos-July2015.m	19/7/2017 2:49:41 PM	Success	Metabolomics-2017-00004.m
CMD:Repeat	ItemID
ItemID	AttrID	Column3	Column4
1	1	Sample Group
1	2	Info.
1	3	Stream Name	LC 1
1	4	Acquisition SW Version	6200 series TOF/6500 series Q-TOF B.06.01 (B6172 SP1)
CMD:EndRepeat	ItemID
CMD:EndRepeat	ItemID
CMD:Repeat	ItemID
ItemID	Fragmentor Voltage	Collision Energy	Ionization Mode
1026	125	0	ESI
1027	125	0	ESI
1028
ItemID	PlotFile
1026	Image_3clpszg5.m0u.emf
1027	Image_za1gwn5t.u2q.emf
1028	Image_h4oiha5j.bax.emf
User Chromatogram Peak List
ItemID	PeakID	Peak #	Compound Name	Compound Number	RT	Height	Normalized Height	Height %	Area	Area %	Area Sum %	Base Peak m/z	S/N	Resolution	Capacity Factor	Plates	Plates/M	Symmetry	Tailing Factor	Width
CMD:EndRepeat	ItemID
Compound Table	FALSE
Compound Label	Data File	RT	Mass	Abund	Name	Formula	Tgt Mass	Diff (ppm)	MFG Formula	MFG Diff (ppm)	DB Formula	DB Diff (ppm)	Hits (DB)	Purity Value	Purity Result	Purity Comments	Data File2
Cpd 1: Furfural diethyl acetal; C9 H14 O3; 4.406		4.406	170.094		Furfural diethyl acetal	C9 H14 O3			C9 H14 O3	0.34	C9 H14 O3	0.34	3				03-MS-Pos-25-30-1uL.d
Cpd 2: Tripropylamine; C9 H21 N; 4.486		4.486	143.168		Tripropylamine	C9 H21 N			C9 H21 N	-0.83	C9 H21 N	-0.83	1				03-MS-Pos-25-30-1uL.d
Cpd 3: 10-Hydroxyyohimbine; C21 H26 N2 O4; 7.207		7.207	370.19		10-Hydroxyyohimbine	C21 H26 N2 O4			C21 H26 N2 O4	-1.1	C21 H26 N2 O4	-1.1	10				03-MS-Pos-25-30-1uL.d
Cpd 4: Depdecin; C11 H16 O5; 7.446		7.446	228.1		Depdecin	C11 H16 O5			C11 H16 O5	-1.89	C11 H16 O5	-1.89	2				03-MS-Pos-25-30-1uL.d
Cpd 5: Sweroside; C16 H22 O9; 7.945		7.945	358.127		Sweroside	C16 H22 O9			C16 H22 O9	-1.41	C16 H22 O9	-1.42	5				03-MS-Pos-25-30-1uL.d
Cpd 6: C10 H12 O4; 7.945		7.945	196.072			C10 H12 O4			C10 H12 O4	5.57	C10 H12 O4						03-MS-Pos-25-30-1uL.d
Cpd 7: C10 H23 N; 7.972		7.972	157.181			C10 H23 N			C10 H23 N	13.43	C10 H23 N						03-MS-Pos-25-30-1uL.d
Cpd 8: 3-Hydroxyquinidine; C20 H24 N2 O3; 8.220		8.22	340.179		3-Hydroxyquinidine	C20 H24 N2 O3			C20 H24 N2 O3	-2.15	C20 H24 N2 O3	-2.15	9				03-MS-Pos-25-30-1uL.d
Cpd 9: C10 H12 O2; 8.365		8.365	164.083			C10 H12 O2			C10 H12 O2	7.28	C10 H12 O2						03-MS-Pos-25-30-1uL.d
Cpd 10: 18-Hydroxyyohimbine; C21 H26 N2 O4; 8.472		8.472	370.189		18-Hydroxyyohimbine	C21 H26 N2 O4			C21 H26 N2 O4	0.76	C21 H26 N2 O4	0.76	7				03-MS-Pos-25-30-1uL.d
Cpd 11: Ajmalicine; C21 H24 N2 O3; 8.555		8.555	352.18		Ajmalicine	C21 H24 N2 O3			C21 H24 N2 O3	-3.96	C21 H24 N2 O3	-3.96	10				03-MS-Pos-25-30-1uL.d
Cpd 12: 16-Methoxy-2,3-dihydro-3-hydroxytabersonine; C22 H28 N2 O4; 8.559		8.559	384.207		16-Methoxy-2,3-dihydro-3-hydroxytabersonine	C22 H28 N2 O4			C22 H28 N2 O4	-4.75	C22 H28 N2 O4	-4.75	10				03-MS-Pos-25-30-1uL.d
Cpd 13: Vincamine; C21 H26 N2 O3; 8.627		8.627	354.194		Vincamine	C21 H26 N2 O3			C21 H26 N2 O3	-0.28	C21 H26 N2 O3	-0.27	9				03-MS-Pos-25-30-1uL.d
Cpd 14: Aspidofractine; C22 H26 N2 O3; 8.737		8.737	366.194		Aspidofractine	C22 H26 N2 O3			C22 H26 N2 O3	0.16	C22 H26 N2 O3	0.16	5				03-MS-Pos-25-30-1uL.d
Cpd 15: 3-Hydroxyquinidine; C20 H24 N2 O3; 8.759		8.759	340.18		3-Hydroxyquinidine	C20 H24 N2 O3			C20 H24 N2 O3	-3.58	C20 H24 N2 O3	-3.58	9				03-MS-Pos-25-30-1uL.d
Cpd 16: URB597; C20 H22 N2 O3; 8.819		8.819	338.164		URB597	C20 H22 N2 O3			C20 H22 N2 O3	-2.46	C20 H22 N2 O3	-2.46	2				03-MS-Pos-25-30-1uL.d
Cpd 17: 16-Methoxytabersonine; C22 H26 N2 O3; 8.873		8.873	366.196		16-Methoxytabersonine	C22 H26 N2 O3			C22 H26 N2 O3	-4.02	C22 H26 N2 O3	-4.02	5				03-MS-Pos-25-30-1uL.d
Cpd 18: CB-13; C26 H24 O2; 8.900		8.9	368.176		CB-13	C26 H24 O2			C26 H24 O2	5.58	C26 H24 O2	5.58	3				03-MS-Pos-25-30-1uL.d
Cpd 19: C20 H22 N2 O3; 8.903		8.903	338.165			C20 H22 N2 O3			C20 H22 N2 O3	-5.16	C20 H22 N2 O3						03-MS-Pos-25-30-1uL.d
Cpd 20: C20 H24 N2 O4; 9.019		9.019	356.174			C20 H24 N2 O4			C20 H24 N2 O4	-1.16	C20 H24 N2 O4						03-MS-Pos-25-30-1uL.d
Cpd 21: Mitraphylline; C21 H24 N2 O4; 9.034		9.034	368.175		Mitraphylline	C21 H24 N2 O4			C21 H24 N2 O4	-4.8	C21 H24 N2 O4	-4.8	10				03-MS-Pos-25-30-1uL.d
Cpd 22: URB937; C20 H22 N2 O4; 9.121		9.121	354.158		URB937	C20 H22 N2 O4			C20 H22 N2 O4	-0.42	C20 H22 N2 O4	-0.42	2				03-MS-Pos-25-30-1uL.d
Cpd 23: 16-Methoxy-2,3-dihydro-3-hydroxytabersonine; C22 H28 N2 O4; 9.197		9.197	384.204		16-Methoxy-2,3-dihydro-3-hydroxytabersonine	C22 H28 N2 O4			C22 H28 N2 O4	3.65	C22 H28 N2 O4	3.65	5				03-MS-Pos-25-30-1uL.d
Cpd 24: 18-Hydroxyyohimbine; C21 H26 N2 O4; 9.274		9.274	370.19		18-Hydroxyyohimbine	C21 H26 N2 O4			C21 H26 N2 O4	-2.57	C21 H26 N2 O4	-2.57	10				03-MS-Pos-25-30-1uL.d
Cpd 25: Di-4-coumaroylputrescine; C22 H24 N2 O4; 9.384		9.384	380.176		Di-4-coumaroylputrescine	C22 H24 N2 O4			C22 H24 N2 O4	-5.42	C22 H24 N2 O4	-5.42	5				03-MS-Pos-25-30-1uL.d
Cpd 26: Vincamine; C21 H26 N2 O3; 9.388		9.388	354.195		Vincamine	C21 H26 N2 O3			C21 H26 N2 O3	-1.71	C21 H26 N2 O3	-1.71	9				03-MS-Pos-25-30-1uL.d
Cpd 27: Horhammericine; C21 H24 N2 O4; 9.471		9.471	368.174		Horhammericine	C21 H24 N2 O4			C21 H24 N2 O4	-1.34	C21 H24 N2 O4	-1.34	10				03-MS-Pos-25-30-1uL.d
Cpd 28: C21 H26 N2 O5; 9.476		9.476	386.184			C21 H26 N2 O5			C21 H26 N2 O5	-0.76	C21 H26 N2 O5		1				03-MS-Pos-25-30-1uL.d
Cpd 29: Catharanthine; C21 H24 N2 O2; 9.511		9.511	336.185		Catharanthine	C21 H24 N2 O2			C21 H24 N2 O2	-4.11	C21 H24 N2 O2	-4.11	4				03-MS-Pos-25-30-1uL.d
Cpd 30: Catharanthine; C21 H24 N2 O2; 9.655		9.655	336.184		Catharanthine	C21 H24 N2 O2			C21 H24 N2 O2	-1.58	C21 H24 N2 O2	-1.58	4				03-MS-Pos-25-30-1uL.d
Cpd 31: 18-carboxy dinor Leukotriene B4; C18 H26 O6; 9.742		9.742	338.172		18-carboxy dinor Leukotriene B4	C18 H26 O6			C18 H26 O6	2.61	C18 H26 O6	2.61	4				03-MS-Pos-25-30-1uL.d
Cpd 32: Estradiol-17-phenylpropionate; C27 H32 O3; 9.866		9.866	404.236		Estradiol-17-phenylpropionate	C27 H32 O3			C27 H32 O3		C27 H32 O3	-2.06	1				03-MS-Pos-25-30-1uL.d
Cpd 33: Aspidofractine; C22 H26 N2 O3; 10.255		10.255	366.195		Aspidofractine	C22 H26 N2 O3			C22 H26 N2 O3	-1.03	C22 H26 N2 O3	-1.03	5				03-MS-Pos-25-30-1uL.d
Matched Sequences
Sequence	RT	Area	Mass	Tgt Mass	Diff (ppm)	Diff (mDa)	Predicted Modifications
CMD:Repeat	ItemID
ItemID	Name	Analysis	Sequence File	Chemical Formula	Missed Cleavages	Digest Reagent(s)	MW (Monoisotopic)	MW (Average)	Sequence Type	Coverage %
ItemID	ImageID	Chain	File
CMD:EndRepeat	ItemID
CMD:Repeat	ItemID
CMD:Repeat	SourceSpectraID
Source Spectrum
ItemID	SourceSpectraID	FullRangeMSSpectrum
Source Spectrum Peak List
ItemID	SourceSpectraID	m/z	z	Neutral Mass	Abund	Ion	m/z Diff
CMD:EndRepeat	SourceSpectraID
CMD:Optional	IncludeTitleBlock
ItemID	Compound Label	Name	m/z	RT	Algorithm	Mass
1032	Cpd 1: Furfural diethyl acetal; C9 H14 O3; 4.406	Furfural diethyl acetal	171.102	4.406	Find by Molecular Feature	170.094
1036	Cpd 2: Tripropylamine; C9 H21 N; 4.486	Tripropylamine	144.175	4.486	Find by Molecular Feature	143.168
1040	Cpd 3: 10-Hydroxyyohimbine; C21 H26 N2 O4; 7.207	10-Hydroxyyohimbine	371.197	7.207	Find by Molecular Feature	370.19
1044	Cpd 4: Depdecin; C11 H16 O5; 7.446	Depdecin	229.107	7.446	Find by Molecular Feature	228.1
1048	Cpd 5: Sweroside; C16 H22 O9; 7.945	Sweroside	359.134	7.945	Find by Molecular Feature	358.127
1052	Cpd 6: C10 H12 O4; 7.945		197.08	7.945	Find by Molecular Feature	196.072
1056	Cpd 7: C10 H23 N; 7.972		158.188	7.972	Find by Molecular Feature	157.181
1060	Cpd 8: 3-Hydroxyquinidine; C20 H24 N2 O3; 8.220	3-Hydroxyquinidine	341.187	8.22	Find by Molecular Feature	340.179
1064	Cpd 9: C10 H12 O2; 8.365		165.09	8.365	Find by Molecular Feature	164.083
1068	Cpd 10: 18-Hydroxyyohimbine; C21 H26 N2 O4; 8.472	18-Hydroxyyohimbine	371.196	8.472	Find by Molecular Feature	370.189
1072	Cpd 11: Ajmalicine; C21 H24 N2 O3; 8.555	Ajmalicine	353.187	8.555	Find by Molecular Feature	352.18
1076	Cpd 12: 16-Methoxy-2,3-dihydro-3-hydroxytabersonine; C22 H28 N2 O4; 8.559	16-Methoxy-2,3-dihydro-3-hydroxytabersonine	385.214	8.559	Find by Molecular Feature	384.207
1080	Cpd 13: Vincamine; C21 H26 N2 O3; 8.627	Vincamine	355.202	8.627	Find by Molecular Feature	354.194
1084	Cpd 14: Aspidofractine; C22 H26 N2 O3; 8.737	Aspidofractine	367.202	8.737	Find by Molecular Feature	366.194
1088	Cpd 15: 3-Hydroxyquinidine; C20 H24 N2 O3; 8.759	3-Hydroxyquinidine	341.187	8.759	Find by Molecular Feature	340.18
1092	Cpd 16: URB597; C20 H22 N2 O3; 8.819	URB597	339.171	8.819	Find by Molecular Feature	338.164
1096	Cpd 17: 16-Methoxytabersonine; C22 H26 N2 O3; 8.873	16-Methoxytabersonine	367.203	8.873	Find by Molecular Feature	366.196
1100	Cpd 18: CB-13; C26 H24 O2; 8.900	CB-13	369.183	8.9	Find by Molecular Feature	368.176
1104	Cpd 19: C20 H22 N2 O3; 8.903		339.172	8.903	Find by Molecular Feature	338.165
1108	Cpd 20: C20 H24 N2 O4; 9.019		357.181	9.019	Find by Molecular Feature	356.174
1112	Cpd 21: Mitraphylline; C21 H24 N2 O4; 9.034	Mitraphylline	369.183	9.034	Find by Molecular Feature	368.175
1116	Cpd 22: URB937; C20 H22 N2 O4; 9.121	URB937	355.165	9.121	Find by Molecular Feature	354.158
1120	Cpd 23: 16-Methoxy-2,3-dihydro-3-hydroxytabersonine; C22 H28 N2 O4; 9.197	16-Methoxy-2,3-dihydro-3-hydroxytabersonine	385.211	9.197	Find by Molecular Feature	384.204
1124	Cpd 24: 18-Hydroxyyohimbine; C21 H26 N2 O4; 9.274	18-Hydroxyyohimbine	371.197	9.274	Find by Molecular Feature	370.19
1128	Cpd 25: Di-4-coumaroylputrescine; C22 H24 N2 O4; 9.384	Di-4-coumaroylputrescine	381.183	9.384	Find by Molecular Feature	380.176
1132	Cpd 26: Vincamine; C21 H26 N2 O3; 9.388	Vincamine	355.202	9.388	Find by Molecular Feature	354.195
1136	Cpd 27: Horhammericine; C21 H24 N2 O4; 9.471	Horhammericine	369.181	9.471	Find by Molecular Feature	368.174
1140	Cpd 28: C21 H26 N2 O5; 9.476		387.192	9.476	Find by Molecular Feature	386.184
1144	Cpd 29: Catharanthine; C21 H24 N2 O2; 9.511	Catharanthine	337.193	9.511	Find by Molecular Feature	336.185
1148	Cpd 30: Catharanthine; C21 H24 N2 O2; 9.655	Catharanthine	337.192	9.655	Find by Molecular Feature	336.184
1152	Cpd 31: 18-carboxy dinor Leukotriene B4; C18 H26 O6; 9.742	18-carboxy dinor Leukotriene B4	339.179	9.742	Find by Molecular Feature	338.172
1156	Cpd 32: Estradiol-17-phenylpropionate; C27 H32 O3; 9.866	Estradiol-17-phenylpropionate	427.225	9.866	Find by Molecular Feature	404.236
1160	Cpd 33: Aspidofractine; C22 H26 N2 O3; 10.255	Aspidofractine	367.202	10.255	Find by Molecular Feature	366.195
CMD:EndOptional	IncludeTitleBlock
Compound Chromatograms
ItemID	CompoundChromatogram1	CompoundChromatogram2
1032	Image_noerrla5.tyn.emf	Image_4qwxixzq.tqt.emf
1036	Image_s33akkwv.hdo.emf	Image_or2v1sm3.ucf.emf
1040	Image_ownm4yzq.r5u.emf	Image_4bmvg1ij.e1b.emf
1044	Image_f3xks2my.3ae.emf	Image_pgnfl0ub.b0e.emf
1048	Image_krfzxj40.ugg.emf	Image_yutdu3xq.30b.emf
1052	Image_emo1tfzu.gog.emf	Image_ljwiqdl2.w4o.emf
1056	Image_xegoijkz.u0h.emf	Image_amfnhq30.4u3.emf
1060	Image_s3rchbt1.fej.emf	Image_swno0kbl.3h2.emf
1064	Image_tzhk2fge.rt3.emf	Image_ywimzu41.0av.emf
1068	Image_cysm3ntu.qw0.emf	Image_lhf5a4cf.xey.emf
1072	Image_5pbsvi1n.3tn.emf	Image_dm52y5oy.kmj.emf
1076	Image_pwbap4dr.med.emf	Image_odwfp1x0.12r.emf
1080	Image_5bmu4sxz.mjt.emf	Image_k1kq2mrs.c5d.emf
1084	Image_bkyyhdnz.xuq.emf	Image_mjnni35u.0pk.emf
1088	Image_5kpaj3o2.f4b.emf	Image_gk4lytuu.bw4.emf
1092	Image_5zoipvuy.fmh.emf	Image_pfi0xg5t.vqi.emf
1096	Image_110axmwl.ka2.emf	Image_k1v1f5ox.img.emf
1100	Image_tyieoku0.0m5.emf	Image_wzpb3cfx.brf.emf
1104	Image_vlwcedvr.tjd.emf	Image_vnufrakh.a1w.emf
1108	Image_m0yi5eda.wrv.emf	Image_mje2s0ym.skv.emf
1112	Image_t0gqj4oh.s1n.emf	Image_kti5lg03.tx2.emf
1116	Image_qch3aepv.xzy.emf	Image_wd3o3dcb.wmz.emf
1120	Image_nwe1ns5q.z4j.emf	Image_y0cyf3kd.z53.emf
1124	Image_n1wcij0g.pum.emf	Image_gm1yunni.adf.emf
1128	Image_4vfjlmjt.05w.emf	Image_xneauiiv.s20.emf
1132	Image_3fqcfnzv.e0q.emf	Image_0k1bflne.r0v.emf
1136	Image_qxjoo4sw.3ne.emf	Image_twejoejq.q52.emf
1140	Image_tiglkkbg.of2.emf	Image_hcgbkuzz.y1v.emf
1144	Image_qbpdnrhn.zfd.emf	Image_2szjiqdx.qpz.emf
1148	Image_3wxhesx0.4cu.emf	Image_0tmi30nl.srg.emf
1152	Image_xcci54mc.lyd.emf	Image_au5ouotb.4ym.emf
1156	Image_steojyso.3ky.emf	Image_eiuozoxp.xdl.emf
1160	Image_01fboqkv.w1v.emf	Image_13tbhpmn.nmr.emf
ItemID	CompoundChromatogram1
CMD:Repeat	MSSpectrumID
ItemID	MSSpectrumID	Title	FullRangeMSSpectrum
1032	1	MFE MS Spectrum	Image_bbv0rzdk.s5y.emf
1036	2	MFE MS Spectrum	Image_ioyonw4a.frc.emf
1040	3	MFE MS Spectrum	Image_tmqpdos2.c2x.emf
1044	4	MFE MS Spectrum	Image_rft1ucwf.xme.emf
1048	5	MFE MS Spectrum	Image_ukkmoelv.yi5.emf
1052	6	MFE MS Spectrum	Image_yj4ms5g1.nup.emf
1056	7	MFE MS Spectrum	Image_pyrbb4z2.vyr.emf
1060	8	MFE MS Spectrum	Image_tqv2xxoi.1xr.emf
1064	9	MFE MS Spectrum	Image_3t0fxfpa.rri.emf
1068	10	MFE MS Spectrum	Image_drha13kf.xj2.emf
1072	11	MFE MS Spectrum	Image_q3fia5lm.3fi.emf
1076	12	MFE MS Spectrum	Image_0bxf0z3v.zfs.emf
1080	13	MFE MS Spectrum	Image_gvcfzney.gwk.emf
1084	14	MFE MS Spectrum	Image_iu25qgxl.c5p.emf
1088	15	MFE MS Spectrum	Image_fx1uag3q.kmc.emf
1092	16	MFE MS Spectrum	Image_v0w1md5u.lur.emf
1096	17	MFE MS Spectrum	Image_ye1zzylz.0h0.emf
1100	18	MFE MS Spectrum	Image_0vmy42qm.4g4.emf
1104	19	MFE MS Spectrum	Image_udgln3v2.bcw.emf
1108	20	MFE MS Spectrum	Image_dy0y0dlo.yv3.emf
1112	21	MFE MS Spectrum	Image_zcpi5you.kwi.emf
1116	22	MFE MS Spectrum	Image_r42luxm3.1sj.emf
1120	23	MFE MS Spectrum	Image_d4yoiuag.hyx.emf
1124	24	MFE MS Spectrum	Image_b1y5bjdk.o3h.emf
1128	25	MFE MS Spectrum	Image_c2xyside.l2c.emf
1132	26	MFE MS Spectrum	Image_l2xkvkvk.yt1.emf
1136	27	MFE MS Spectrum	Image_d1zapo3t.0rm.emf
1140	28	MFE MS Spectrum	Image_lame3jz3.lv5.emf
1144	29	MFE MS Spectrum	Image_qqm0jgr5.asx.emf
1148	30	MFE MS Spectrum	Image_pqhcdqoq.1y4.emf
1152	31	MFE MS Spectrum	Image_500ryk3m.emo.emf
1156	32	MFE MS Spectrum	Image_i3jo1zw2.0xp.emf
1160	33	MFE MS Spectrum	Image_xymvjmtb.uu1.emf
ItemID	MSSpectrumID	Title	ZoomedMSSpectrum
1032	1	MFE MS Zoomed Spectrum	Image_dr4252xk.gom.emf
1036	2	MFE MS Zoomed Spectrum	Image_tcn0fheg.xp5.emf
1040	3	MFE MS Zoomed Spectrum	Image_pnhijqem.bjs.emf
1044	4	MFE MS Zoomed Spectrum	Image_y5losms0.n34.emf
1048	5	MFE MS Zoomed Spectrum	Image_pbb3kbgj.x3g.emf
1052	6	MFE MS Zoomed Spectrum	Image_ncp5lkqd.yj0.emf
1056	7	MFE MS Zoomed Spectrum	Image_gg55x0g3.ecj.emf
1060	8	MFE MS Zoomed Spectrum	Image_krlkamqh.rul.emf
1064	9	MFE MS Zoomed Spectrum	Image_lfj0pjcn.b5a.emf
1068	10	MFE MS Zoomed Spectrum	Image_kt0eosdb.z3x.emf
1072	11	MFE MS Zoomed Spectrum	Image_v2u4afco.524.emf
1076	12	MFE MS Zoomed Spectrum	Image_wpadsjj0.vbz.emf
1080	13	MFE MS Zoomed Spectrum	Image_ei1dz2tr.wlf.emf
1084	14	MFE MS Zoomed Spectrum	Image_fozsl5ry.shq.emf
1088	15	MFE MS Zoomed Spectrum	Image_qxvjnhku.jg0.emf
1092	16	MFE MS Zoomed Spectrum	Image_rgs5yh4h.gyc.emf
1096	17	MFE MS Zoomed Spectrum	Image_adlqcn0i.5xk.emf
1100	18	MFE MS Zoomed Spectrum	Image_dyahewxx.au1.emf
1104	19	MFE MS Zoomed Spectrum	Image_fyy53boy.q0e.emf
1108	20	MFE MS Zoomed Spectrum	Image_hobhtact.ehd.emf
1112	21	MFE MS Zoomed Spectrum	Image_1bylu4b5.szk.emf
1116	22	MFE MS Zoomed Spectrum	Image_tddv12xs.uhk.emf
1120	23	MFE MS Zoomed Spectrum	Image_noi3vn4a.zao.emf
1124	24	MFE MS Zoomed Spectrum	Image_1gnjcltc.ahu.emf
1128	25	MFE MS Zoomed Spectrum	Image_oyl5l4nu.5f4.emf
1132	26	MFE MS Zoomed Spectrum	Image_jwgf2yet.gfj.emf
1136	27	MFE MS Zoomed Spectrum	Image_z0xpvnnj.hy1.emf
1140	28	MFE MS Zoomed Spectrum	Image_o1pk32oz.0xa.emf
1144	29	MFE MS Zoomed Spectrum	Image_ve2p45nn.upe.emf
1148	30	MFE MS Zoomed Spectrum	Image_r2wjxuwy.ctz.emf
1152	31	MFE MS Zoomed Spectrum	Image_c453wwvn.g2m.emf
1156	32	MFE MS Zoomed Spectrum	Image_ljfm2lul.mhb.emf
1160	33	MFE MS Zoomed Spectrum	Image_j1lhjxm3.1po.emf
MS Spectrum Peak List
ItemID	MSSpectrumID	m/z	Calc m/z	Diff(ppm)	z	Abund	Formula	Ion
1032	1	171.102			1	1921182	C9 H15 O3	(M+H)+
1032	1	172.105			1	186011	C9 H15 O3	(M+H)+
1032	1	173.107			1	21299.1	C9 H15 O3	(M+H)+
1032	1	188.128			1	148819	C9 H18 N O3	(M+NH4)+
1032	1	189.131			1	15727.2	C9 H18 N O3	(M+NH4)+
1032	1	193.083			1	3209.55	C9 H14 Na O3	(M+Na)+
1032	1	341.195			1	64416.5	C18 H29 O6	(2M+H)+
1032	1	342.199			1	13136.9	C18 H29 O6	(2M+H)+
1032	1	343.197			1	1914.16	C18 H29 O6	(2M+H)+
1032	1	363.179			1	2394.07	C18 H28 Na O6	(2M+Na)+
1036	2	144.175			1	619506	C9 H22 N	(M+H)+
1036	2	145.178			1	62353.2	C9 H22 N	(M+H)+
1036	2	146.18			1	3308.15	C9 H22 N	(M+H)+
1036	2	147.182			1	315.23	C9 H22 N	(M+H)+
1040	3	371.197			1	428421	C21 H27 N2 O4	(M+H)+
1040	3	372.2			1	97597.6	C21 H27 N2 O4	(M+H)+
1040	3	373.2			1	15633	C21 H27 N2 O4	(M+H)+
1040	3	374.2			1	1890.23	C21 H27 N2 O4	(M+H)+
1040	3	741.386			1	2330.55	C42 H53 N4 O8	(2M+H)+
1040	3	742.386			1	1453.98	C42 H53 N4 O8	(2M+H)+
1040	3	743.388			1	418.3	C42 H53 N4 O8	(2M+H)+
1044	4	229.107			1	508531	C11 H17 O5	(M+H)+
1044	4	230.111			1	59235.8	C11 H17 O5	(M+H)+
1044	4	231.114			1	8183.09	C11 H17 O5	(M+H)+
1044	4	246.134			1	164785	C11 H20 N O5	(M+NH4)+
1044	4	247.137			1	19099.8	C11 H20 N O5	(M+NH4)+
1044	4	248.139			1	4184.66	C11 H20 N O5	(M+NH4)+
1044	4	251.09			1	4256.64	C11 H16 Na O5	(M+Na)+
1044	4	457.207			1	4046.52	C22 H33 O10	(2M+H)+
1044	4	458.209			1	1358.47	C22 H33 O10	(2M+H)+
1044	4	479.19			1	2449.54	C22 H32 Na O10	(2M+Na)+
1048	5	359.134			1	1.17466e+06	C16 H23 O9	(M+H)+
1048	5	360.137			1	202250	C16 H23 O9	(M+H)+
1048	5	361.139			1	38629.3	C16 H23 O9	(M+H)+
1048	5	362.146			1	5082.44	C16 H23 O9	(M+H)+
1048	5	381.118			1	3779.71		(M+Na)+
1048	5	717.262			1	157747	C32 H45 O18	(2M+H)+
1048	5	718.265			1	56137.8	C32 H45 O18	(2M+H)+
1048	5	719.268			1	15511.1	C32 H45 O18	(2M+H)+
1048	5	739.242			1	12894.1	C32 H44 Na O18	(2M+Na)+
1048	5	740.246			1	4792.13	C32 H44 Na O18	(2M+Na)+
1052	6	197.08			1	505787	C10 H13 O4	(M+H)+
1052	6	198.083			1	52457.5	C10 H13 O4	(M+H)+
1056	7	158.188			1	356547	C10 H24 N	(M+H)+
1056	7	159.191			1	39524.4	C10 H24 N	(M+H)+
1056	7	160.193			1	2415.27	C10 H24 N	(M+H)+
1056	7	161.197			1	241.07	C10 H24 N	(M+H)+
1060	8	341.187			1	1.307e+06	C20 H25 N2 O3	(M+H)+
1060	8	342.19			1	285047	C20 H25 N2 O3	(M+H)+
1060	8	343.187			1	47987.8	C20 H25 N2 O3	(M+H)+
1060	8	344.183			1	6292.48	C20 H25 N2 O3	(M+H)+
1064	9	165.09			1	645211	C10 H13 O2	(M+H)+
1064	9	166.093			1	71052.3	C10 H13 O2	(M+H)+
1064	9	167.093			1	7572.88	C10 H13 O2	(M+H)+
1068	10	371.196			1	2.78645e+06	C21 H27 N2 O4	(M+H)+
1068	10	372.2			1	687096	C21 H27 N2 O4	(M+H)+
1068	10	373.201			1	100982	C21 H27 N2 O4	(M+H)+
1068	10	374.203			1	10688.2	C21 H27 N2 O4	(M+H)+
1072	11	353.187			1	1.23106e+06	C21 H25 N2 O3	(M+H)+
1072	11	354.19			1	285354	C21 H25 N2 O3	(M+H)+
1076	12	385.214			1	13843698	C22 H31 F Na O3	(M+H)+
1076	12	386.217			1	3.453e+06	C23 H25 N6	(M+H)+
1076	12	387.22			1	355576	C23 H25 N6	(M+H)+
1076	12	388.222			1	37352	C23 H25 N6	(M+H)+
1076	12	389.221			1	3831.71	C23 H25 N6	(M+H)+
1076	12	769.416			1	4282.11		(2M+H)+
1076	12	770.418			1	2661.27		(2M+H)+
1080	13	355.202			1	915356	C21 H27 N2 O3	(M+H)+
1080	13	356.205			1	205897	C21 H27 N2 O3	(M+H)+
1080	13	357.202			1	30112.6	C21 H27 N2 O3	(M+H)+
1084	14	367.202			1	1.70945e+06	C22 H27 N2 O3	(M+H)+
1084	14	368.205			1	426823	C15 H27 N8 O S	(M+H)+
1084	14	369.196			1	97440.8	C15 H27 N8 O S	(M+H)+
1088	15	341.187			1	10249546	C20 H25 N2 O3	(M+H)+
1088	15	342.189			1	2088683	C20 H25 N2 O3	(M+H)+
1088	15	343.192			1	328738	C20 H25 N2 O3	(M+H)+
1088	15	344.194			1	40854.3	C20 H25 N2 O3	(M+H)+
1088	15	345.196			1	9984.6	C20 H25 N2 O3	(M+H)+
1088	15	363.17			1	1966.99	C20 H24 N2 Na O3	(M+Na)+
1088	15	703.344			1	2398.65	C40 H48 N4 Na O6	(2M+Na)+
1088	15	704.345			1	1180.55	C40 H48 N4 Na O6	(2M+Na)+
1092	16	339.171			1	1.49275e+06	C20 H23 N2 O3	(M+H)+
1092	16	340.174			1	339469	C13 H23 N8 O S	(M+H)+
1092	16	699.319			1	672.93	C26 H44 N16 Na O2 S2	(2M+Na)+
1096	17	367.203			1	352152	C20 H32 O4 P	(M+H)+
1096	17	368.206			1	84514.9	C22 H27 N2 O3	(M+H)+
1100	18	369.183			1	1.06475e+06	C21 H27 F Na O3	(M+H)+
1100	18	370.186			1	244211	C22 H21 N6	(M+H)+
1100	18	371.185			1	48890.3	C22 H21 N6	(M+H)+
1100	18	372.186			1	8345.69	C22 H21 N6	(M+H)+
1104	19	339.172			1	1.53168e+06	C20 H23 N2 O3	(M+H)+
1104	19	340.175			1	339295	C20 H23 N2 O3	(M+H)+
1108	20	357.181			1	4.31419e+06	C20 H25 N2 O4	(M+H)+
1108	20	358.186			1	977753	C20 H25 N2 O4	(M+H)+
1108	20	359.188			1	153611	C20 H25 N2 O4	(M+H)+
1108	20	360.191			1	16655.4	C20 H25 N2 O4	(M+H)+
1108	20	713.358			1	808880	C40 H49 N4 O8	(2M+H)+
1108	20	714.361			1	358674	C40 H49 N4 O8	(2M+H)+
1108	20	715.363			1	89523.9	C40 H49 N4 O8	(2M+H)+
1108	20	716.365			1	15702	C40 H49 N4 O8	(2M+H)+
1108	20	717.362			1	2123.01	C40 H49 N4 O8	(2M+H)+
1112	21	369.183			1	709768	C21 H27 F Na O3	(M+H)+
1112	21	370.185			1	163506	C22 H21 N6	(M+H)+
1112	21	371.192			1	35972.8	C22 H21 N6	(M+H)+
1116	22	355.165			1	759000	C20 H23 N2 O4	(M+H)+
1116	22	356.168			1	164851	C20 H23 N2 O4	(M+H)+
1116	22	709.322			1	121903	C40 H45 N4 O8	(2M+H)+
1116	22	710.324			1	54262.6	C40 H45 N4 O8	(2M+H)+
1120	23	385.211			1	1.15918e+06	C20 H30 N2 Na O4	(M+H)+
1120	23	386.214			1	279494	C22 H29 N2 O4	(M+H)+
1120	23	387.214			1	43134	C22 H29 N2 O4	(M+H)+
1120	23	388.213			1	4702.64	C22 H29 N2 O4	(M+H)+
1124	24	371.197			1	2.58142e+06	C24 H28 Na O2	(M+H)+
1124	24	372.201			1	635557	C22 H23 N6	(M+H)+
1124	24	373.203			1	96258	C22 H23 N6	(M+H)+
1124	24	374.205			1	10022.6	C22 H23 N6	(M+H)+
1124	24	741.385			1	20362.4	C44 H45 N12	(2M+H)+
1124	24	742.387			1	9663.82	C44 H45 N12	(2M+H)+
1124	24	743.384			1	2447.41	C44 H45 N12	(2M+H)+
1128	25	381.183			1	1.2376e+06	C25 H26 Na O2	(M+H)+
1128	25	382.185			1	296923	C19 H29 N2 O4 S	(M+H)+
1128	25	383.194			1	115672	C19 H29 N2 O4 S	(M+H)+
1128	25	384.198			1	23542.9	C19 H29 N2 O4 S	(M+H)+
1132	26	355.202			1	383127	C21 H27 N2 O3	(M+H)+
1132	26	356.205			1	86582.1	C21 H27 N2 O3	(M+H)+
1136	27	369.181			1	701957	C21 H25 N2 O4	(M+H)+
1136	27	370.184			1	159091	C21 H25 N2 O4	(M+H)+
1136	27	371.191			1	34813.1	C21 H25 N2 O4	(M+H)+
1136	27	372.196			1	8390.41	C21 H25 N2 O4	(M+H)+
1140	28	387.192			1	996080	C24 H28 Na O3	(M+H)+
1140	28	388.195			1	228093	C21 H27 N2 O5	(M+H)+
1140	28	389.197			1	33510.5	C21 H27 N2 O5	(M+H)+
1140	28	390.199			1	4348.84	C21 H27 N2 O5	(M+H)+
1140	28	391.198			1	982.43	C21 H27 N2 O5	(M+H)+
1140	28	773.374			1	221923		(2M+H)+
1140	28	774.377			1	102270		(2M+H)+
1140	28	775.379			1	28203.4		(2M+H)+
1140	28	776.38			1	5692.42		(2M+H)+
1140	28	777.371			1	1107.17		(2M+H)+
1144	29	337.193			1	1.54512e+06	C21 H25 N2 O2	(M+H)+
1144	29	338.196			1	348042	C21 H25 N2 O2	(M+H)+
1144	29	339.197			1	43827.1	C21 H25 N2 O2	(M+H)+
1144	29	340.197			1	4431.97	C21 H25 N2 O2	(M+H)+
1148	30	337.192			1	366636	C21 H25 N2 O2	(M+H)+
1148	30	338.195			1	84590.3	C21 H25 N2 O2	(M+H)+
1148	30	339.194			1	11014.2	C21 H25 N2 O2	(M+H)+
1152	31	339.179			1	431219	C18 H27 O6	(M+H)+
1152	31	340.182			1	94719.8	C15 H19 N10	(M+H)+
1152	31	341.185			1	5260.67	C15 H19 N10	(M+H)+
1156	32	427.225			1	2535390	C27 H32 Na O3	(M+H)+
1156	32	428.229			1	708072	C25 H27 N6 O	(M+H)+
1156	32	429.231			1	117745	C25 H27 N6 O	(M+H)+
1156	32	430.232			1	13872.1	C25 H27 N6 O	(M+H)+
1156	32	431.222			1	1467.35	C25 H27 N6 O	(M+H)+
1160	33	184.104			2	531.67	C22 H28 N2 O3	(M+2H)+2
1160	33	367.202			1	1.00687e+06	C22 H27 N2 O3	(M+H)+
1160	33	368.205			1	243405	C22 H27 N2 O3	(M+H)+
1160	33	369.204			1	38728.1	C22 H27 N2 O3	(M+H)+
1160	33	370.205			1	3801.15	C22 H27 N2 O3	(M+H)+
CMD:EndRepeat	MSSpectrumID
Library Spectrum
ItemID	Library Spectrum
Difference Spectrum
ItemID	Difference Spectrum
Predicted Isotope Match Table
ItemID	Isotope	m/z	Calc m/z	Diff (ppm)	Abund %	Calc Abund %	Abund Sum %	Calc Abund Sum %
ItemID	MSMSSpectrumID	Title	MSMSSpectrum
MS/MS Spectrum Peak List
ItemID	MSMSSpectrumID	m/z	Calc m/z	Diff (ppm)	z	Abund	Formula	Ion
Compound Structure
ItemID	Structure
1032	Image_w2dggo33.nwl.bmp
1036	Image_4zvuj3sb.5v2.bmp
1040	Image_exeteick.ko4.bmp
1044	Image_22ao20c0.b0k.bmp
1048	Image_ixu5nque.021.bmp
1060	Image_5zitfcgo.etx.bmp
1068	Image_5ok11p3z.gc5.bmp
1072	Image_4e5hvutu.s23.bmp
1076	Image_1liwize4.r2z.bmp
1080	Image_ydp3gpop.55a.bmp
1084	Image_1yeazbd3.aid.bmp
1088	Image_30xftmrh.xug.bmp
1092	Image_42iar2kz.umi.bmp
1096	Image_r5cb3eiv.ejr.bmp
1100	Image_xmnxfihw.tmt.bmp
1112	Image_a0gpbmdy.35s.bmp
1116	Image_z3zvccj4.qps.bmp
1120	Image_z0l5gwqb.t05.bmp
1124	Image_xy2yzban.jkx.bmp
1128	Image_okngemxe.i2l.bmp
1132	Image_m1oih1hb.bjx.bmp
1136	Image_2w00tbpr.njn.bmp
1144	Image_x3vu2q2i.whp.bmp
1148	Image_3xyimorz.p3d.bmp
1152	Image_2z54yeyf.a4k.bmp
1156	Image_octal5y3.xkw.bmp
1160	Image_j1sh4erq.aue.bmp
CMD:EndRepeat	ItemID
--- End Of Report ---

## Sheet: Options
	Parameter	Type	Value	Comment
	Use Options	Boolean	TRUE
	Include Title Block	Boolean	TRUE
	Include Header	Boolean	TRUE
	Include Footer	Boolean	TRUE
	Landscape	Boolean	FALSE
	Fit to	Integer	1	Page(s) wide
		Integer	0	Page(s) tall
	Hide Empty Columns	Boolean	TRUE
	Note: The following options will be observed regardless of the Use Options value.
	Hide ID Columns	Boolean	TRUE
	Add Smart Page Breaks and Table Headers	Boolean	TRUE	Use inserting and merging cells to allow adjusting table column widths
	Adjust columns to fit data	Boolean	TRUE
	Protect Results	Boolean	FALSE	not an imported option
	Use Password	Boolean	FALSE	not an imported option
