# Supplementary material for: Phytochemical analysis, in vitro and in silico effects from Alstonia boonei De Wild stem bark on selected digestive enzymes and adipogenesis in 3T3-L1 preadipocytes
Source: BMC Complement Med Ther. 2023 Oct 20;23:370. doi: 10.1186/s12906-023-04202-6 (PMC10588189; doi:10.1186/s12906-023-04202-6)
Supplement: Supplementary file 2 — Additional file 2: Table SM1a. Chromatographic analysis of crude alkaloid fraction of A. boonei via positive polarity. Table SM1b. Compounds result of the LCMS/MS analysis (negative mode) of crude alkaloid fraction of A. boonei. Table SM1c. Chromatographic analysis of crude alkaloid fraction of A. boonei via negative polarity. Table SM2. Chromatographic analysis of crude saponin fraction of A. boonei via negative polarity. Table SM3. Binding energies of LCMS/MS identified compounds from the fractions of A. boonei docked in the active sites of human α-amylase, lipase and α-glucosidase. Table SM4. Top two ranked compounds from the molecular docking of the LCMS/MS identified compounds from the crude. [file 12906_2023_4202_MOESM2_ESM.zip › Table SM1c-CompoundReport.xls]

## Sheet: Report
		Table SM1c. Chromatographic analysis of crude alkaloid fraction of A. boonei via negative polarity
Data File							03-MS-Neg-25-30-1uL.d													Sample Name				03
Sample Type							Sample													Position				P1-A4
Instrument Name							Instrument 1													User Name
Acq Method							U-ESI-E-XDB-C18-NB-MS-20(30)-Neg-Sept2015.m													Acquired Time				19/7/2017 5:22:00 PM
IRM Calibration Status							Good Success													DA Method				Metabolomics-2017-00004.m
Comment
Column3					Column4						Column3					Column4
Sample Group											Info.
Stream Name					LC 1						Acquisition SW Version					6200 series TOF/6500 series Q-TOF B.06.01 (B6172 SP1)
Fragmentor Voltage						125	Collision Energy					0	Ionization Mode					ESI
Fragmentor Voltage						125	Collision Energy					0	Ionization Mode					ESI
Fragmentor Voltage							Collision Energy						Ionization Mode
Compound Table						FALSE
Compound Label						RT		Mass			Name						Formula						MFG Formula						MFG Diff (ppm)			DB Formula						DB Diff (ppm)				Hits (DB)
Cpd 1: C3 H6 O3 S4; 0.655						0.655		217.921									C3 H6 O3 S4						C3 H6 O3 S4						-5.34			C3 H6 O3 S4										1
Cpd 2: 3-bromo-2E-acrylic acid; C3 H3 Br O2; 0.673						0.673		149.931			3-bromo-2E-acrylic acid						C3 H3 Br O2						C3 H3 Br O2									C3 H3 Br O2						4.51				1
Cpd 3: Hypoxanthine; C5 H4 N4 O; 0.708						0.708		136.039			Hypoxanthine						C5 H4 N4 O						C5 H4 N4 O						-4.82			C5 H4 N4 O						-4.82				2
Cpd 4: Pteridine; C6 H4 N4; 0.721						0.721		132.044			Pteridine						C6 H4 N4						C6 H4 N4									C6 H4 N4						-0.46				1
Cpd 5: 3,3-Dimethyl-1,2-dithiolane; C5 H10 S2; 0.794						0.794		134.023			3,3-Dimethyl-1,2-dithiolane						C5 H10 S2						C5 H10 S2						-3.92			C5 H10 S2						-3.92				3
Cpd 6: N-Acryloylglycine; C5 H7 N O3; 0.998						0.998		129.043			N-Acryloylglycine						C5 H7 N O3						C5 H7 N O3						-2.71			C5 H7 N O3						-2.72				7
Cpd 7: 8-Azaspiro[4.5]decane-8-butanoic acid, 7,9-dioxo(buspirone metabolite); C13 H19 N O4; 1.083						1.083		253.132			8-Azaspiro[4.5]decane-8-butanoic acid, 7,9-dioxo(buspirone metabolite)						C13 H19 N O4						C13 H19 N O4						-1.09			C13 H19 N O4						-1.1				10
Cpd 8: 2-Propenyl propyl disulfide; C6 H12 S2; 1.156						1.156		148.038			2-Propenyl propyl disulfide						C6 H12 S2						C6 H12 S2						-0.58			C6 H12 S2						-0.57				3
Cpd 9: (R)-2-Methylmalate; C5 H8 O5; 1.293						1.293		148.037			(R)-2-Methylmalate						C5 H8 O5						C5 H8 O5						0.53			C5 H8 O5						0.53				10
Cpd 10: Nonic Acid; C9 H16 O4; 2.100						2.1		188.105			Nonic Acid						C9 H16 O4						C9 H16 O4						0.1			C9 H16 O4						0.1				8
Cpd 11: C10 H14 O5; 2.866						2.866		214.084									C10 H14 O5						C10 H14 O5						1.06			C10 H14 O5
Cpd 12: cis-2-Carboxycyclohexyl-acetic acid; C9 H14 O4; 3.150						3.15		186.09			cis-2-Carboxycyclohexyl-acetic acid						C9 H14 O4						C9 H14 O4						-2			C9 H14 O4						-2				3
Cpd 13: C11 H18 O6; 3.727						3.727		246.111									C11 H18 O6						C11 H18 O6						-2.07			C11 H18 O6										10
Cpd 14: 5-(2-Methylpropyl)tetrahydro-2-oxo-3-furancarboxylic acid; C9 H14 O4; 3.773						3.773		186.09			5-(2-Methylpropyl)tetrahydro-2-oxo-3-furancarboxylic acid						C9 H14 O4						C9 H14 O4						-2.45			C9 H14 O4						-2.45				10
Cpd 15: C11 H18 O6; 6.848						6.848		246.111									C11 H18 O6						C11 H18 O6						-1.59			C11 H18 O6										10
Cpd 16: C22 H22 N6; 7.181						7.181		370.191									C22 H22 N6						C22 H22 N6						-1.15			C22 H22 N6										2
Cpd 17: Metaldehyde; C8 H16 O4; 7.286						7.286		176.104			Metaldehyde						C8 H16 O4						C8 H16 O4						2.37			C8 H16 O4						2.37				10
Cpd 18: Gardenoside; C17 H24 O11; 7.934						7.934		404.134			Gardenoside						C17 H24 O11						C17 H24 O11						-4.58			C17 H24 O11						-4.58				4
Cpd 19: 202-791; C17 H18 N4 O5; 7.936						7.936		358.128			202-791						C17 H18 N4 O5						C17 H18 N4 O5						-1.01			C17 H18 N4 O5						-1.01				5
Cpd 20: C17 H19 N5 O8; 7.937						7.937		421.124									C17 H19 N5 O8						C17 H19 N5 O8						-0.65			C17 H19 N5 O8
Cpd 21: C23 H24 N6 O2; 8.456						8.456		416.196									C23 H24 N6 O2						C23 H24 N6 O2						0.73			C23 H24 N6 O2										9
Cpd 22: Cinegalline; C23 H30 N2 O6; 8.539						8.539		430.212			Cinegalline						C23 H30 N2 O6						C23 H30 N2 O6						-4.52			C23 H30 N2 O6						-4.52				5
Cpd 23: Reserpic acid; C22 H28 N2 O5; 8.590						8.59		400.201			Reserpic acid						C22 H28 N2 O5						C22 H28 N2 O5						-3.21			C22 H28 N2 O5						-3.21				10
Cpd 24: Depdecin; C11 H16 O5; 8.685						8.685		228.101			Depdecin						C11 H16 O5						C11 H16 O5						-3.31			C11 H16 O5						-3.31				10
Cpd 25: C23 H28 N2 O5; 8.719						8.719		412.2									C23 H28 N2 O5						C23 H28 N2 O5						-0.95			C23 H28 N2 O5										10
Cpd 26: Laurencione diacetate; C9 H12 O5; 8.818						8.818		200.069			Laurencione diacetate						C9 H12 O5						C9 H12 O5						-2.21			C9 H12 O5						-2.21				10
Cpd 27: C21 H20 N6; 8.999						8.999		356.175									C21 H20 N6						C21 H20 N6						-0.16			C21 H20 N6
Cpd 28: Horhammericine; C21 H24 N2 O4; 9.011						9.011		368.174			Horhammericine						C21 H24 N2 O4						C21 H24 N2 O4						-0.87			C21 H24 N2 O4						-0.87				10
Cpd 29: C23 H22 N6 O2; 9.013						9.013		414.18									C23 H22 N6 O2						C23 H22 N6 O2						-0.03			C23 H22 N6 O2										10
Cpd 30: Cinegalline; C23 H30 N2 O6; 9.178						9.178		430.211			Cinegalline						C23 H30 N2 O6						C23 H30 N2 O6						-2.27			C23 H30 N2 O6						-2.27				10
Cpd 31: C20 H17 N9 O5; 9.272						9.272		463.135									C20 H17 N9 O5						C20 H17 N9 O5						-0.38			C20 H17 N9 O5										1
Cpd 32: Lucuminic acid; C19 H26 O12; 9.280						9.28		446.144			Lucuminic acid						C19 H26 O12						C19 H26 O12						-4.6			C19 H26 O12						-4.6				3
Cpd 33: C17 H27 Cl N6 O2; 9.497						9.497		382.189									C17 H27 Cl N6 O2						C17 H27 Cl N6 O2						-1.87			C17 H27 Cl N6 O2										10
Cpd 34: C8 H14 O3; 9.512						9.512		158.096									C8 H14 O3						C8 H14 O3						-10.86			C8 H14 O3
Cpd 35: C10 H10 N4; 9.540						9.54		186.091									C10 H10 N4						C10 H10 N4						-0.96			C10 H10 N4
Cpd 36: Gln Trp Trp; C27 H30 N6 O5; 9.842						9.842		518.227			Gln Trp Trp						C27 H30 N6 O5						C27 H30 N6 O5						0.96			C27 H30 N6 O5						0.96				6
Cpd 37: 4-Vinylcyclohexene diepoxide; C8 H12 O2; 9.892						9.892		140.083			4-Vinylcyclohexene diepoxide						C8 H12 O2						C8 H12 O2						4.72			C8 H12 O2						4.72				10
Cpd 38: (±)-threo-1-(4-Hydroxyphenyl)-1,2,3-propanetriol; C9 H12 O4; 9.893						9.893		184.073			(±)-threo-1-(4-Hydroxyphenyl)-1,2,3-propanetriol						C9 H12 O4						C9 H12 O4						2.42			C9 H12 O4						2.42				10
Cpd 39: C8 H14 O2; 10.034						10.034		142.1									C8 H14 O2						C8 H14 O2						-5.37			C8 H14 O2
Cpd 40: C10 H10 N4; 10.035						10.035		186.09									C10 H10 N4						C10 H10 N4						1.08			C10 H10 N4
Cpd 41: Hydroxyibuprofen; C13 H18 O3; 12.642						12.642		222.125			Hydroxyibuprofen						C13 H18 O3						C13 H18 O3						1.25			C13 H18 O3						1.25				10
Cpd 42: C19 H24 N4 O S; 20.658						20.658		356.168									C19 H24 N4 O S						C19 H24 N4 O S						-1.95			C19 H24 N4 O S
Cpd 43: 20.665						20.665		135.904
Compound Label						m/z				RT		Algorithm						Mass
Cpd 1: C3 H6 O3 S4; 0.655						216.914				0.655		Find by Molecular Feature						217.921
Compound Chromatograms
MFE MS Spectrum
MFE MS Zoomed Spectrum
MS Spectrum Peak List
m/z			z	Abund			Formula						Ion
216.914			-1	26522.5			C6 H5 Cl4						(M-H)-
217.908			-1	447.72			C3 H5 O3 S4						(M-H)-
218.909			-1	2514.4			C3 H5 O3 S4						(M-H)-
434.829			-1	1429.05									(2M-H)-
Compound Label						Name						m/z				RT		Algorithm						Mass
Cpd 2: 3-bromo-2E-acrylic acid; C3 H3 Br O2; 0.673						3-bromo-2E-acrylic acid						194.929				0.673		Find by Molecular Feature						149.931
Compound Chromatograms
MFE MS Spectrum
MFE MS Zoomed Spectrum
MS Spectrum Peak List
m/z			z	Abund			Formula						Ion
194.929			-1	64159.8			C4 H4 Br O4						(M-H)-
195.929			-1	1519.45									(M-H)-
196.927			-1	7187.43									(M-H)-
Compound Structure
Compound Label						Name						m/z				RT		Algorithm						Mass
Cpd 3: Hypoxanthine; C5 H4 N4 O; 0.708						Hypoxanthine						135.032				0.708		Find by Molecular Feature						136.039
Compound Chromatograms
MFE MS Spectrum
MFE MS Zoomed Spectrum
MS Spectrum Peak List
m/z			z	Abund			Formula						Ion
135.032			-1	10170.5			C5 H3 N4 O						(M-H)-
136.037			-1	456.75			C5 H3 N4 O						(M-H)-
Compound Structure
Compound Label						Name						m/z			RT		Algorithm						Mass
Cpd 4: Pteridine; C6 H4 N4; 0.721						Pteridine						191.057			0.721		Find by Molecular Feature						132.044
Compound Chromatograms
MFE MS Spectrum
MFE MS Zoomed Spectrum
MS Spectrum Peak List
m/z			z	Abund			Formula						Ion
191.057			-1	11250.2			C8 H7 N4 O2						(M-H)-
192.063			-1	921.25			C8 H7 N4 O2						(M-H)-
Compound Structure
Compound Label						Name						m/z				RT		Algorithm						Mass
Cpd 5: 3,3-Dimethyl-1,2-dithiolane; C5 H10 S2; 0.794						3,3-Dimethyl-1,2-dithiolane						133.016				0.794		Find by Molecular Feature						134.023
Compound Chromatograms
MFE MS Spectrum
MFE MS Zoomed Spectrum
MS Spectrum Peak List
m/z			z	Abund			Formula						Ion
133.016			-1	25456.8			C5 H9 S2						(M-H)-
134.02			-1	1290.02			C4 H5 O5						(M-H)-
Compound Structure
Compound Label						Name						m/z				RT		Algorithm						Mass
Cpd 6: N-Acryloylglycine; C5 H7 N O3; 0.998						N-Acryloylglycine						128.036				0.998		Find by Molecular Feature						129.043
Compound Chromatograms
MFE MS Spectrum
MFE MS Zoomed Spectrum
MS Spectrum Peak List
m/z			z	Abund			Formula						Ion
128.036			-1	24264.9			C5 H6 N O3						(M-H)-
129.039			-1	1750.25			C5 H6 N O3						(M-H)-
Compound Structure
Compound Label						Name						m/z				RT		Algorithm						Mass
Cpd 7: 8-Azaspiro[4.5]decane-8-butanoic acid, 7,9-dioxo(buspirone metabolite); C13 H19 N O4; 1.083						8-Azaspiro[4.5]decane-8-butanoic acid, 7,9-dioxo(buspirone metabolite)						252.124				1.083		Find by Molecular Feature						253.132
Compound Chromatograms
MFE MS Spectrum
MFE MS Zoomed Spectrum
MS Spectrum Peak List
m/z			z	Abund			Formula						Ion
252.124			-1	18995.4			C13 H18 N O4						(M-H)-
253.128			-1	3350.39			C13 H18 N O4						(M-H)-
254.129			-1	480.74			C13 H18 N O4						(M-H)-
Compound Structure
Compound Label						Name						m/z				RT		Algorithm						Mass
Cpd 8: 2-Propenyl propyl disulfide; C6 H12 S2; 1.156						2-Propenyl propyl disulfide						147.031				1.156		Find by Molecular Feature						148.038
Compound Chromatograms
MFE MS Spectrum
MFE MS Zoomed Spectrum
MS Spectrum Peak List
m/z			z	Abund			Formula						Ion
147.031			-1	10600.5			C6 H11 S2						(M-H)-
148.034			-1	750.61			C6 H3 N4 O						(M-H)-
Compound Structure
Compound Label						Name						m/z				RT		Algorithm						Mass
Cpd 9: (R)-2-Methylmalate; C5 H8 O5; 1.293						(R)-2-Methylmalate						147.03				1.293		Find by Molecular Feature						148.037
Compound Chromatograms
MFE MS Spectrum
MFE MS Zoomed Spectrum
MS Spectrum Peak List
m/z			z	Abund			Formula						Ion
147.03			-1	12784			C5 H7 O5						(M-H)-
148.034			-1	930			C5 H7 O5						(M-H)-
Compound Structure
Compound Label						Name						m/z				RT		Algorithm						Mass
Cpd 10: Nonic Acid; C9 H16 O4; 2.100						Nonic Acid						187.098				2.1		Find by Molecular Feature						188.105
Compound Chromatograms
MFE MS Spectrum
MFE MS Zoomed Spectrum
MS Spectrum Peak List
m/z			z	Abund			Formula						Ion
187.098			-1	40594.7			C9 H15 O4						(M-H)-
188.101			-1	4502.66			C9 H15 O4						(M-H)-
189.102			-1	504.4			C9 H15 O4						(M-H)-
223.076			-1	771.63			C9 H16 Cl O4						(M+Cl)-
375.201			-1	974.79			C18 H31 O8						(2M-H)-
Compound Structure
Compound Label						m/z				RT		Algorithm						Mass
Cpd 11: C10 H14 O5; 2.866						213.077				2.866		Find by Molecular Feature						214.084
Compound Chromatograms
MFE MS Spectrum
MFE MS Zoomed Spectrum
MS Spectrum Peak List
m/z			z	Abund			Formula						Ion
213.077			-1	15261.4			C14 H13 S						(M-H)-
214.08			-1	2060.38			C14 H13 S						(M-H)-
249.052			-1	299.68			C14 H14 Cl S						(M+Cl)-
427.158			-1	631.42									(2M-H)-
Compound Label						Name						m/z				RT		Algorithm						Mass
Cpd 12: cis-2-Carboxycyclohexyl-acetic acid; C9 H14 O4; 3.150						cis-2-Carboxycyclohexyl-acetic acid						185.082				3.15		Find by Molecular Feature						186.09
Compound Chromatograms
MFE MS Spectrum
MFE MS Zoomed Spectrum
MS Spectrum Peak List
m/z			z	Abund		Formula						Ion
185.082			-1	84063.6		C9 H13 O4						(M-H)-
186.086			-1	8635.51		C9 H13 O4						(M-H)-
221.059			-1	833.3		C9 H14 Cl O4						(M+Cl)-
371.171			-1	4101.37		C18 H27 O8						(2M-H)-
372.175			-1	1049.16		C18 H27 O8						(2M-H)-
Compound Structure
Compound Label						m/z				RT		Algorithm						Mass
Cpd 13: C11 H18 O6; 3.727						245.104				3.727		Find by Molecular Feature						246.111
Compound Chromatograms
MFE MS Spectrum
MFE MS Zoomed Spectrum
MS Spectrum Peak List
m/z			z	Abund			Formula						Ion
245.104			-1	18419.8			C11 H17 O6						(M-H)-
246.107			-1	2762.75			C11 H17 O6						(M-H)-
247.108			-1	735.14			C11 H17 O6						(M-H)-
Compound Label						Name						m/z				RT		Algorithm						Mass
Cpd 14: 5-(2-Methylpropyl)tetrahydro-2-oxo-3-furancarboxylic acid; C9 H14 O4; 3.773						5-(2-Methylpropyl)tetrahydro-2-oxo-3-furancarboxylic acid						185.082				3.773		Find by Molecular Feature						186.09
Compound Chromatograms
MFE MS Spectrum
MFE MS Zoomed Spectrum
MS Spectrum Peak List
m/z			z	Abund			Formula						Ion
185.082			-1	51257.4			C9 H13 O4						(M-H)-
186.086			-1	5381.88			C9 H13 O4						(M-H)-
371.17			-1	2298.2			C18 H27 O8						(2M-H)-
372.174			-1	338.24			C18 H27 O8						(2M-H)-
Compound Structure
Compound Label						m/z				RT		Algorithm						Mass
Cpd 15: C11 H18 O6; 6.848						245.104				6.848		Find by Molecular Feature						246.111
Compound Chromatograms
MFE MS Spectrum
MFE MS Zoomed Spectrum
MS Spectrum Peak List
m/z			z	Abund			Formula						Ion
245.104			-1	23876.7			C11 H17 O6						(M-H)-
246.106			-1	3397.13			C11 H17 O6						(M-H)-
247.11			-1	556.6			C11 H17 O6						(M-H)-
Compound Label						m/z				RT		Algorithm						Mass
Cpd 16: C22 H22 N6; 7.181						369.184				7.181		Find by Molecular Feature						370.191
Compound Chromatograms
MFE MS Spectrum
MFE MS Zoomed Spectrum
MS Spectrum Peak List
m/z			z	Abund			Formula						Ion
369.184			-1	14722.5			C20 H30 Cl O4						(M-H)-
370.186			-1	3633.62			C22 H21 N6						(M-H)-
371.188			-1	756.72			C22 H21 N6						(M-H)-
739.369			-1	748.78			C44 H43 N12						(2M-H)-
740.373			-1	425.8			C44 H43 N12						(2M-H)-
Compound Label						Name						m/z				RT		Algorithm						Mass
Cpd 17: Metaldehyde; C8 H16 O4; 7.286						Metaldehyde						175.097				7.286		Find by Molecular Feature						176.104
Compound Chromatograms
MFE MS Spectrum
MFE MS Zoomed Spectrum
MS Spectrum Peak List
m/z			z	Abund			Formula						Ion
175.097			-1	10815.4			C8 H15 O4						(M-H)-
176.1			-1	1156.54			C8 H15 O4						(M-H)-
177.095			-1	367.88			C8 H15 O4						(M-H)-
Compound Structure
Compound Label						Name						m/z				RT		Algorithm						Mass
Cpd 18: Gardenoside; C17 H24 O11; 7.934						Gardenoside						403.127				7.934		Find by Molecular Feature						404.134
Compound Chromatograms
MFE MS Spectrum
MFE MS Zoomed Spectrum
MS Spectrum Peak List
m/z			z	Abund			Formula						Ion
403.127			-1	383459			C18 H19 N4 O7						(M-H)-
404.129			-1	71425.6			C18 H19 N4 O7						(M-H)-
405.131			-1	16319.4			C18 H19 N4 O7						(M-H)-
406.134			-1	2331.03			C18 H19 N4 O7						(M-H)-
Compound Structure
Compound Label						Name						m/z			RT		Algorithm						Mass
Cpd 19: 202-791; C17 H18 N4 O5; 7.936						202-791						393.097			7.936		Find by Molecular Feature						358.128
Compound Chromatograms
MFE MS Spectrum
MFE MS Zoomed Spectrum
MS Spectrum Peak List
m/z			z	Abund			Formula						Ion
357.123			-1	1439.46			C17 H17 N4 O5						(M-H)-
393.097			-1	23106.3			C17 H18 Cl N4 O5						(M+Cl)-
394.101			-1	4144.8			C17 H18 Cl N4 O5						(M+Cl)-
395.095			-1	8395.12			C17 H18 Cl N4 O5						(M+Cl)-
396.098			-1	1606.61			C17 H18 Cl N4 O5						(M+Cl)-
397.107			-1	400.07			C17 H18 Cl N4 O5						(M+Cl)-
Compound Structure
Compound Label						m/z			RT		Algorithm						Mass
Cpd 20: C17 H19 N5 O8; 7.937						420.116			7.937		Find by Molecular Feature						421.124
Compound Chromatograms
MFE MS Spectrum
MFE MS Zoomed Spectrum
MS Spectrum Peak List
m/z			z	Abund			Formula						Ion
420.116			-1	59573			C17 H18 N5 O8						(M-H)-
421.12			-1	10852.8			C17 H18 N5 O8						(M-H)-
422.122			-1	2466.69			C17 H18 N5 O8						(M-H)-
423.139			-1	485.02			C17 H18 N5 O8						(M-H)-
Compound Label						m/z				RT		Algorithm						Mass
Cpd 21: C23 H24 N6 O2; 8.456						415.189				8.456		Find by Molecular Feature						416.196
Compound Chromatograms
MFE MS Spectrum
MFE MS Zoomed Spectrum
MS Spectrum Peak List
m/z			z	Abund		Formula						Ion
415.189			-1	12286.3		C22 H27 N2 O6						(M-H)-
416.19			-1	3161.08		C23 H23 N6 O2						(M-H)-
Compound Label						Name						m/z				RT		Algorithm						Mass
Cpd 22: Cinegalline; C23 H30 N2 O6; 8.539						Cinegalline						429.205				8.539		Find by Molecular Feature						430.212
Compound Chromatograms
MFE MS Spectrum
MFE MS Zoomed Spectrum
MS Spectrum Peak List
m/z			z	Abund		Formula						Ion
429.205			-1	33121.2		C21 H34 O7 P						(M-H)-
430.208			-1	9104.37		C24 H25 N6 O2						(M-H)-
431.208			-1	2046.71		C24 H25 N6 O2						(M-H)-
Compound Structure
Compound Label						Name						m/z				RT		Algorithm						Mass
Cpd 23: Reserpic acid; C22 H28 N2 O5; 8.590						Reserpic acid						399.194				8.59		Find by Molecular Feature						400.201
Compound Chromatograms
MFE MS Spectrum
MFE MS Zoomed Spectrum
MS Spectrum Peak List
m/z			z	Abund			Formula						Ion
399.194			-1	36066			C22 H27 N2 O5						(M-H)-
400.197			-1	10201.1			C23 H23 N6 O						(M-H)-
401.197			-1	1928.62			C23 H23 N6 O						(M-H)-
402.195			-1	491.19			C23 H23 N6 O						(M-H)-
Compound Structure
Compound Label						Name						m/z				RT		Algorithm						Mass
Cpd 24: Depdecin; C11 H16 O5; 8.685						Depdecin						227.093				8.685		Find by Molecular Feature						228.101
Compound Chromatograms
MFE MS Spectrum
MFE MS Zoomed Spectrum
MS Spectrum Peak List
m/z			z	Abund			Formula						Ion
227.093			-1	22220.9			C11 H15 O5						(M-H)-
228.096			-1	3217.51			C12 H11 N4 O						(M-H)-
Compound Structure
Compound Label						m/z				RT		Algorithm						Mass
Cpd 25: C23 H28 N2 O5; 8.719						411.193				8.719		Find by Molecular Feature						412.2
Compound Chromatograms
MFE MS Spectrum
MFE MS Zoomed Spectrum
MS Spectrum Peak List
m/z			z	Abund			Formula						Ion
411.193			-1	52895.6			C23 H27 N2 O5						(M-H)-
412.196			-1	13289.9			C23 H27 N2 O5						(M-H)-
413.193			-1	2177.23			C23 H27 N2 O5						(M-H)-
414.186			-1	461.96			C23 H27 N2 O5						(M-H)-
Compound Label						Name						m/z				RT		Algorithm						Mass
Cpd 26: Laurencione diacetate; C9 H12 O5; 8.818						Laurencione diacetate						199.062				8.818		Find by Molecular Feature						200.069
Compound Chromatograms
MFE MS Spectrum
MFE MS Zoomed Spectrum
MS Spectrum Peak List
m/z			z	Abund			Formula						Ion
199.062			-1	11445.2			C9 H11 O5						(M-H)-
200.065			-1	1302.94			C9 H11 O5						(M-H)-
Compound Structure
Compound Label						m/z				RT		Algorithm						Mass
Cpd 27: C21 H20 N6; 8.999						355.168				8.999		Find by Molecular Feature						356.175
Compound Chromatograms
MFE MS Spectrum
MFE MS Zoomed Spectrum
MS Spectrum Peak List
m/z			z	Abund			Formula						Ion
355.168			-1	101860			C21 H19 N6						(M-H)-
356.171			-1	23731.6			C21 H19 N6						(M-H)-
357.174			-1	3679.3			C21 H19 N6						(M-H)-
358.173			-1	595.08			C21 H19 N6						(M-H)-
391.144			-1	3551.7									(M+Cl)-
392.15			-1	863.89									(M+Cl)-
Compound Label						Name						m/z				RT		Algorithm						Mass
Cpd 28: Horhammericine; C21 H24 N2 O4; 9.011						Horhammericine						367.167				9.011		Find by Molecular Feature						368.174
Compound Chromatograms
MFE MS Spectrum
MFE MS Zoomed Spectrum
MS Spectrum Peak List
m/z			z	Abund			Formula						Ion
367.167			-1	18007.4			C21 H23 N2 O4						(M-H)-
368.17			-1	4163			C21 H23 N2 O4						(M-H)-
369.17			-1	1232.51			C21 H23 N2 O4						(M-H)-
403.145			-1	1695.04									(M+Cl)-
404.156			-1	642.18									(M+Cl)-
405.154			-1	925.68									(M+Cl)-
406.148			-1	261									(M+Cl)-
735.337			-1	769.61			C42 H47 N4 O8						(2M-H)-
736.34			-1	351.08			C42 H47 N4 O8						(2M-H)-
Compound Structure
Compound Label						m/z				RT		Algorithm						Mass
Cpd 29: C23 H22 N6 O2; 9.013						413.173				9.013		Find by Molecular Feature						414.18
Compound Chromatograms
MFE MS Spectrum
MFE MS Zoomed Spectrum
MS Spectrum Peak List
m/z			z	Abund			Formula						Ion
413.173			-1	12404.7			C22 H25 N2 O6						(M-H)-
414.175			-1	3340.19			C23 H21 N6 O2						(M-H)-
Compound Label						Name						m/z				RT		Algorithm						Mass
Cpd 30: Cinegalline; C23 H30 N2 O6; 9.178						Cinegalline						429.204				9.178		Find by Molecular Feature						430.211
Compound Chromatograms
MFE MS Spectrum
MFE MS Zoomed Spectrum
MS Spectrum Peak List
m/z			z	Abund			Formula						Ion
429.204			-1	21308.7			C23 H29 N2 O6						(M-H)-
430.207			-1	6037.9			C24 H25 N6 O2						(M-H)-
431.206			-1	953.99			C24 H25 N6 O2						(M-H)-
Compound Structure
Compound Label						m/z				RT		Algorithm						Mass
Cpd 31: C20 H17 N9 O5; 9.272						462.127				9.272		Find by Molecular Feature						463.135
Compound Chromatograms
MFE MS Spectrum
MFE MS Zoomed Spectrum
MS Spectrum Peak List
m/z			z	Abund			Formula						Ion
462.127			-1	12929.5			C18 H24 N O13						(M-H)-
463.133			-1	2949.63			C20 H16 N9 O5						(M-H)-
464.14			-1	788.63			C20 H16 N9 O5						(M-H)-
465.154			-1	230.21			C20 H16 N9 O5						(M-H)-
Compound Label						Name						m/z				RT		Algorithm						Mass
Cpd 32: Lucuminic acid; C19 H26 O12; 9.280						Lucuminic acid						445.137				9.28		Find by Molecular Feature						446.144
Compound Chromatograms
MFE MS Spectrum
MFE MS Zoomed Spectrum
MS Spectrum Peak List
m/z			z	Abund			Formula						Ion
445.137			-1	38479.8			C19 H25 O12						(M-H)-
446.14			-1	8629.37			C20 H21 N4 O8						(M-H)-
447.145			-1	2375.22			C20 H21 N4 O8						(M-H)-
448.149			-1	436.05			C20 H21 N4 O8						(M-H)-
Compound Structure
Compound Label						m/z				RT		Algorithm						Mass
Cpd 33: C17 H27 Cl N6 O2; 9.497						381.183				9.497		Find by Molecular Feature						382.189
Compound Chromatograms
MFE MS Spectrum
MFE MS Zoomed Spectrum
MS Spectrum Peak List
m/z			z	Abund			Formula						Ion
381.183			-1	25029.3			C21 H30 Cl O4						(M-H)-
382.186			-1	6346.16			C17 H26 Cl N6 O2						(M-H)-
383.175			-1	7918.86			C17 H26 Cl N6 O2						(M-H)-
Compound Label						m/z				RT		Algorithm						Mass
Cpd 34: C8 H14 O3; 9.512						157.089				9.512		Find by Molecular Feature						158.096
Compound Chromatograms
MFE MS Spectrum
MFE MS Zoomed Spectrum
MS Spectrum Peak List
m/z			z	Abund			Formula						Ion
157.089			-1	14095.2			C8 H13 O3						(M-H)-
158.092			-1	1317.93			C8 H13 O3						(M-H)-
159.09			-1	224.61			C8 H13 O3						(M-H)-
Compound Label						m/z				RT		Algorithm						Mass
Cpd 35: C10 H10 N4; 9.540						185.083				9.54		Find by Molecular Feature						186.091
Compound Chromatograms
MFE MS Spectrum
MFE MS Zoomed Spectrum
MS Spectrum Peak List
m/z			z	Abund			Formula						Ion
185.083			-1	17765.4			C10 H9 N4						(M-H)-
186.087			-1	1800.55			C10 H9 N4						(M-H)-
Compound Label						Name						m/z				RT		Algorithm						Mass
Cpd 36: Gln Trp Trp; C27 H30 N6 O5; 9.842						Gln Trp Trp						517.22				9.842		Find by Molecular Feature						518.227
Compound Chromatograms
MFE MS Spectrum
MFE MS Zoomed Spectrum
MS Spectrum Peak List
m/z			z	Abund			Formula						Ion
517.22			-1	18169.3			C27 H29 N6 O5						(M-H)-
518.223			-1	5734.98			C27 H29 N6 O5						(M-H)-
519.226			-1	1290.29			C27 H29 N6 O5						(M-H)-
520.234			-1	302.82			C27 H29 N6 O5						(M-H)-
Compound Structure
Compound Label						Name						m/z				RT		Algorithm						Mass
Cpd 37: 4-Vinylcyclohexene diepoxide; C8 H12 O2; 9.892						4-Vinylcyclohexene diepoxide						139.076				9.892		Find by Molecular Feature						140.083
Compound Chromatograms
MFE MS Spectrum
MFE MS Zoomed Spectrum
MS Spectrum Peak List
m/z			z	Abund			Formula						Ion
139.076			-1	11156.9			C8 H11 O2						(M-H)-
140.079			-1	1059.35			C8 H11 O2						(M-H)-
Compound Structure
Compound Label						Name						m/z				RT		Algorithm						Mass
Cpd 38: (±)-threo-1-(4-Hydroxyphenyl)-1,2,3-propanetriol; C9 H12 O4; 9.893						(±)-threo-1-(4-Hydroxyphenyl)-1,2,3-propanetriol						183.066				9.893		Find by Molecular Feature						184.073
Compound Chromatograms
MFE MS Spectrum
MFE MS Zoomed Spectrum
MS Spectrum Peak List
m/z			z	Abund			Formula						Ion
183.066			-1	90674.6			C9 H11 O4						(M-H)-
184.069			-1	10789.2			C9 H11 O4						(M-H)-
185.074			-1	1267.99			C9 H11 O4						(M-H)-
Compound Structure
Compound Label						m/z				RT		Algorithm						Mass
Cpd 39: C8 H14 O2; 10.034						141.093				10.034		Find by Molecular Feature						142.1
Compound Chromatograms
MFE MS Spectrum
MFE MS Zoomed Spectrum
MS Spectrum Peak List
m/z			z	Abund			Formula						Ion
141.093			-1	16080.2			C8 H13 O2						(M-H)-
142.097			-1	1166.8			C8 H13 O2						(M-H)-
Compound Label						m/z				RT		Algorithm						Mass
Cpd 40: C10 H10 N4; 10.035						185.083				10.035		Find by Molecular Feature						186.09
Compound Chromatograms
MFE MS Spectrum
MFE MS Zoomed Spectrum
MS Spectrum Peak List
m/z			z	Abund			Formula						Ion
185.083			-1	142978			C10 H9 N4						(M-H)-
186.086			-1	14624			C10 H9 N4						(M-H)-
187.088			-1	2401.56			C10 H9 N4						(M-H)-
221.059			-1	428.92			C10 H10 Cl N4						(M+Cl)-
371.173			-1	11388.9			C20 H19 N8						(2M-H)-
372.176			-1	3074.52			C20 H19 N8						(2M-H)-
373.177			-1	790.34			C20 H19 N8						(2M-H)-
Compound Label						Name						m/z			RT		Algorithm						Mass
Cpd 41: Hydroxyibuprofen; C13 H18 O3; 12.642						Hydroxyibuprofen						221.118			12.642		Find by Molecular Feature						222.125
Compound Chromatograms
MFE MS Spectrum
MFE MS Zoomed Spectrum
MS Spectrum Peak List
m/z			z	Abund			Formula						Ion
221.118			-1	10391.8			C13 H17 O3						(M-H)-
222.121			-1	1684.23			C13 H17 O3						(M-H)-
Compound Structure
Compound Label						m/z			RT		Algorithm						Mass
Cpd 42: C19 H24 N4 O S; 20.658						355.16			20.658		Find by Molecular Feature						356.168
Compound Chromatograms
MFE MS Spectrum
MFE MS Zoomed Spectrum
MS Spectrum Peak List
m/z			z	Abund			Formula						Ion
355.16			-1	12977.4			C19 H23 N4 O S						(M-H)-
356.163			-1	3637.5			C19 H23 N4 O S						(M-H)-
357.163			-1	958.07			C19 H23 N4 O S						(M-H)-
Compound Label						m/z				RT		Algorithm						Mass
Cpd 43: 20.665						134.897				20.665		Find by Molecular Feature						135.904
Compound Chromatograms
MFE MS Spectrum
MFE MS Zoomed Spectrum
MS Spectrum Peak List
m/z			z	Abund			Ion
134.897			-1	17894.5			(M-H)-
135.897			-1	2220.72			(M-H)-
136.893			-1	7170.25			(M-H)-
137.894			-1	1079.57			(M-H)-
--- End Of Report ---

## Sheet: Design
CMD:Repeat	ItemID
ItemID	Data File	Sample Name	Sample Type	Position	Instrument Name	User Name	Acq Method	Acquired Time	IRM Calibration Status	DA Method	Comment
1	03-MS-Neg-25-30-1uL.d	03	Sample	P1-A4	Instrument 1		U-ESI-E-XDB-C18-NB-MS-20(30)-Neg-Sept2015.m	19/7/2017 5:22:00 PM	Success	Metabolomics-2017-00004.m
CMD:Repeat	ItemID
ItemID	AttrID	Column3	Column4
1	1	Sample Group
1	2	Info.
1	3	Stream Name	LC 1
1	4	Acquisition SW Version	6200 series TOF/6500 series Q-TOF B.06.01 (B6172 SP1)
CMD:EndRepeat	ItemID
CMD:EndRepeat	ItemID
CMD:Repeat	ItemID
ItemID	Fragmentor Voltage	Collision Energy	Ionization Mode
845	125	0	ESI
846	125	0	ESI
847
ItemID	PlotFile
845	Image_w4waq3wt.ncj.emf
846	Image_wfu3px5g.d5j.emf
847	Image_vczqzxom.hea.emf
User Chromatogram Peak List
ItemID	PeakID	Peak #	Compound Name	Compound Number	RT	Height	Normalized Height	Height %	Area	Area %	Area Sum %	Base Peak m/z	S/N	Resolution	Capacity Factor	Plates	Plates/M	Symmetry	Tailing Factor	Width
CMD:EndRepeat	ItemID
Compound Table	FALSE
Compound Label	Data File	RT	Mass	Abund	Name	Formula	Tgt Mass	Diff (ppm)	MFG Formula	MFG Diff (ppm)	DB Formula	DB Diff (ppm)	Hits (DB)	Purity Value	Purity Result	Purity Comments	Data File2
Cpd 1: C3 H6 O3 S4; 0.655		0.655	217.921			C3 H6 O3 S4			C3 H6 O3 S4	-5.34	C3 H6 O3 S4		1				03-MS-Neg-25-30-1uL.d
Cpd 2: 3-bromo-2E-acrylic acid; C3 H3 Br O2; 0.673		0.673	149.931		3-bromo-2E-acrylic acid	C3 H3 Br O2			C3 H3 Br O2		C3 H3 Br O2	4.51	1				03-MS-Neg-25-30-1uL.d
Cpd 3: Hypoxanthine; C5 H4 N4 O; 0.708		0.708	136.039		Hypoxanthine	C5 H4 N4 O			C5 H4 N4 O	-4.82	C5 H4 N4 O	-4.82	2				03-MS-Neg-25-30-1uL.d
Cpd 4: Pteridine; C6 H4 N4; 0.721		0.721	132.044		Pteridine	C6 H4 N4			C6 H4 N4		C6 H4 N4	-0.46	1				03-MS-Neg-25-30-1uL.d
Cpd 5: 3,3-Dimethyl-1,2-dithiolane; C5 H10 S2; 0.794		0.794	134.023		3,3-Dimethyl-1,2-dithiolane	C5 H10 S2			C5 H10 S2	-3.92	C5 H10 S2	-3.92	3				03-MS-Neg-25-30-1uL.d
Cpd 6: N-Acryloylglycine; C5 H7 N O3; 0.998		0.998	129.043		N-Acryloylglycine	C5 H7 N O3			C5 H7 N O3	-2.71	C5 H7 N O3	-2.72	7				03-MS-Neg-25-30-1uL.d
Cpd 7: 8-Azaspiro[4.5]decane-8-butanoic acid, 7,9-dioxo(buspirone metabolite); C13 H19 N O4; 1.083		1.083	253.132		8-Azaspiro[4.5]decane-8-butanoic acid, 7,9-dioxo(buspirone metabolite)	C13 H19 N O4			C13 H19 N O4	-1.09	C13 H19 N O4	-1.1	10				03-MS-Neg-25-30-1uL.d
Cpd 8: 2-Propenyl propyl disulfide; C6 H12 S2; 1.156		1.156	148.038		2-Propenyl propyl disulfide	C6 H12 S2			C6 H12 S2	-0.58	C6 H12 S2	-0.57	3				03-MS-Neg-25-30-1uL.d
Cpd 9: (R)-2-Methylmalate; C5 H8 O5; 1.293		1.293	148.037		(R)-2-Methylmalate	C5 H8 O5			C5 H8 O5	0.53	C5 H8 O5	0.53	10				03-MS-Neg-25-30-1uL.d
Cpd 10: Nonic Acid; C9 H16 O4; 2.100		2.1	188.105		Nonic Acid	C9 H16 O4			C9 H16 O4	0.1	C9 H16 O4	0.1	8				03-MS-Neg-25-30-1uL.d
Cpd 11: C10 H14 O5; 2.866		2.866	214.084			C10 H14 O5			C10 H14 O5	1.06	C10 H14 O5						03-MS-Neg-25-30-1uL.d
Cpd 12: cis-2-Carboxycyclohexyl-acetic acid; C9 H14 O4; 3.150		3.15	186.09		cis-2-Carboxycyclohexyl-acetic acid	C9 H14 O4			C9 H14 O4	-2	C9 H14 O4	-2	3				03-MS-Neg-25-30-1uL.d
Cpd 13: C11 H18 O6; 3.727		3.727	246.111			C11 H18 O6			C11 H18 O6	-2.07	C11 H18 O6		10				03-MS-Neg-25-30-1uL.d
Cpd 14: 5-(2-Methylpropyl)tetrahydro-2-oxo-3-furancarboxylic acid; C9 H14 O4; 3.773		3.773	186.09		5-(2-Methylpropyl)tetrahydro-2-oxo-3-furancarboxylic acid	C9 H14 O4			C9 H14 O4	-2.45	C9 H14 O4	-2.45	10				03-MS-Neg-25-30-1uL.d
Cpd 15: C11 H18 O6; 6.848		6.848	246.111			C11 H18 O6			C11 H18 O6	-1.59	C11 H18 O6		10				03-MS-Neg-25-30-1uL.d
Cpd 16: C22 H22 N6; 7.181		7.181	370.191			C22 H22 N6			C22 H22 N6	-1.15	C22 H22 N6		2				03-MS-Neg-25-30-1uL.d
Cpd 17: Metaldehyde; C8 H16 O4; 7.286		7.286	176.104		Metaldehyde	C8 H16 O4			C8 H16 O4	2.37	C8 H16 O4	2.37	10				03-MS-Neg-25-30-1uL.d
Cpd 18: Gardenoside; C17 H24 O11; 7.934		7.934	404.134		Gardenoside	C17 H24 O11			C17 H24 O11	-4.58	C17 H24 O11	-4.58	4				03-MS-Neg-25-30-1uL.d
Cpd 19: 202-791; C17 H18 N4 O5; 7.936		7.936	358.128		202-791	C17 H18 N4 O5			C17 H18 N4 O5	-1.01	C17 H18 N4 O5	-1.01	5				03-MS-Neg-25-30-1uL.d
Cpd 20: C17 H19 N5 O8; 7.937		7.937	421.124			C17 H19 N5 O8			C17 H19 N5 O8	-0.65	C17 H19 N5 O8						03-MS-Neg-25-30-1uL.d
Cpd 21: C23 H24 N6 O2; 8.456		8.456	416.196			C23 H24 N6 O2			C23 H24 N6 O2	0.73	C23 H24 N6 O2		9				03-MS-Neg-25-30-1uL.d
Cpd 22: Cinegalline; C23 H30 N2 O6; 8.539		8.539	430.212		Cinegalline	C23 H30 N2 O6			C23 H30 N2 O6	-4.52	C23 H30 N2 O6	-4.52	5				03-MS-Neg-25-30-1uL.d
Cpd 23: Reserpic acid; C22 H28 N2 O5; 8.590		8.59	400.201		Reserpic acid	C22 H28 N2 O5			C22 H28 N2 O5	-3.21	C22 H28 N2 O5	-3.21	10				03-MS-Neg-25-30-1uL.d
Cpd 24: Depdecin; C11 H16 O5; 8.685		8.685	228.101		Depdecin	C11 H16 O5			C11 H16 O5	-3.31	C11 H16 O5	-3.31	10				03-MS-Neg-25-30-1uL.d
Cpd 25: C23 H28 N2 O5; 8.719		8.719	412.2			C23 H28 N2 O5			C23 H28 N2 O5	-0.95	C23 H28 N2 O5		10				03-MS-Neg-25-30-1uL.d
Cpd 26: Laurencione diacetate; C9 H12 O5; 8.818		8.818	200.069		Laurencione diacetate	C9 H12 O5			C9 H12 O5	-2.21	C9 H12 O5	-2.21	10				03-MS-Neg-25-30-1uL.d
Cpd 27: C21 H20 N6; 8.999		8.999	356.175			C21 H20 N6			C21 H20 N6	-0.16	C21 H20 N6						03-MS-Neg-25-30-1uL.d
Cpd 28: Horhammericine; C21 H24 N2 O4; 9.011		9.011	368.174		Horhammericine	C21 H24 N2 O4			C21 H24 N2 O4	-0.87	C21 H24 N2 O4	-0.87	10				03-MS-Neg-25-30-1uL.d
Cpd 29: C23 H22 N6 O2; 9.013		9.013	414.18			C23 H22 N6 O2			C23 H22 N6 O2	-0.03	C23 H22 N6 O2		10				03-MS-Neg-25-30-1uL.d
Cpd 30: Cinegalline; C23 H30 N2 O6; 9.178		9.178	430.211		Cinegalline	C23 H30 N2 O6			C23 H30 N2 O6	-2.27	C23 H30 N2 O6	-2.27	10				03-MS-Neg-25-30-1uL.d
Cpd 31: C20 H17 N9 O5; 9.272		9.272	463.135			C20 H17 N9 O5			C20 H17 N9 O5	-0.38	C20 H17 N9 O5		1				03-MS-Neg-25-30-1uL.d
Cpd 32: Lucuminic acid; C19 H26 O12; 9.280		9.28	446.144		Lucuminic acid	C19 H26 O12			C19 H26 O12	-4.6	C19 H26 O12	-4.6	3				03-MS-Neg-25-30-1uL.d
Cpd 33: C17 H27 Cl N6 O2; 9.497		9.497	382.189			C17 H27 Cl N6 O2			C17 H27 Cl N6 O2	-1.87	C17 H27 Cl N6 O2		10				03-MS-Neg-25-30-1uL.d
Cpd 34: C8 H14 O3; 9.512		9.512	158.096			C8 H14 O3			C8 H14 O3	-10.86	C8 H14 O3						03-MS-Neg-25-30-1uL.d
Cpd 35: C10 H10 N4; 9.540		9.54	186.091			C10 H10 N4			C10 H10 N4	-0.96	C10 H10 N4						03-MS-Neg-25-30-1uL.d
Cpd 36: Gln Trp Trp; C27 H30 N6 O5; 9.842		9.842	518.227		Gln Trp Trp	C27 H30 N6 O5			C27 H30 N6 O5	0.96	C27 H30 N6 O5	0.96	6				03-MS-Neg-25-30-1uL.d
Cpd 37: 4-Vinylcyclohexene diepoxide; C8 H12 O2; 9.892		9.892	140.083		4-Vinylcyclohexene diepoxide	C8 H12 O2			C8 H12 O2	4.72	C8 H12 O2	4.72	10				03-MS-Neg-25-30-1uL.d
Cpd 38: (±)-threo-1-(4-Hydroxyphenyl)-1,2,3-propanetriol; C9 H12 O4; 9.893		9.893	184.073		(±)-threo-1-(4-Hydroxyphenyl)-1,2,3-propanetriol	C9 H12 O4			C9 H12 O4	2.42	C9 H12 O4	2.42	10				03-MS-Neg-25-30-1uL.d
Cpd 39: C8 H14 O2; 10.034		10.034	142.1			C8 H14 O2			C8 H14 O2	-5.37	C8 H14 O2						03-MS-Neg-25-30-1uL.d
Cpd 40: C10 H10 N4; 10.035		10.035	186.09			C10 H10 N4			C10 H10 N4	1.08	C10 H10 N4						03-MS-Neg-25-30-1uL.d
Cpd 41: Hydroxyibuprofen; C13 H18 O3; 12.642		12.642	222.125		Hydroxyibuprofen	C13 H18 O3			C13 H18 O3	1.25	C13 H18 O3	1.25	10				03-MS-Neg-25-30-1uL.d
Cpd 42: C19 H24 N4 O S; 20.658		20.658	356.168			C19 H24 N4 O S			C19 H24 N4 O S	-1.95	C19 H24 N4 O S						03-MS-Neg-25-30-1uL.d
Cpd 43: 20.665		20.665	135.904														03-MS-Neg-25-30-1uL.d
Matched Sequences
Sequence	RT	Area	Mass	Tgt Mass	Diff (ppm)	Diff (mDa)	Predicted Modifications
CMD:Repeat	ItemID
ItemID	Name	Analysis	Sequence File	Chemical Formula	Missed Cleavages	Digest Reagent(s)	MW (Monoisotopic)	MW (Average)	Sequence Type	Coverage %
ItemID	ImageID	Chain	File
CMD:EndRepeat	ItemID
CMD:Repeat	ItemID
CMD:Repeat	SourceSpectraID
Source Spectrum
ItemID	SourceSpectraID	FullRangeMSSpectrum
Source Spectrum Peak List
ItemID	SourceSpectraID	m/z	z	Neutral Mass	Abund	Ion	m/z Diff
CMD:EndRepeat	SourceSpectraID
CMD:Optional	IncludeTitleBlock
ItemID	Compound Label	Name	m/z	RT	Algorithm	Mass
851	Cpd 1: C3 H6 O3 S4; 0.655		216.914	0.655	Find by Molecular Feature	217.921
855	Cpd 2: 3-bromo-2E-acrylic acid; C3 H3 Br O2; 0.673	3-bromo-2E-acrylic acid	194.929	0.673	Find by Molecular Feature	149.931
859	Cpd 3: Hypoxanthine; C5 H4 N4 O; 0.708	Hypoxanthine	135.032	0.708	Find by Molecular Feature	136.039
863	Cpd 4: Pteridine; C6 H4 N4; 0.721	Pteridine	191.057	0.721	Find by Molecular Feature	132.044
867	Cpd 5: 3,3-Dimethyl-1,2-dithiolane; C5 H10 S2; 0.794	3,3-Dimethyl-1,2-dithiolane	133.016	0.794	Find by Molecular Feature	134.023
871	Cpd 6: N-Acryloylglycine; C5 H7 N O3; 0.998	N-Acryloylglycine	128.036	0.998	Find by Molecular Feature	129.043
875	Cpd 7: 8-Azaspiro[4.5]decane-8-butanoic acid, 7,9-dioxo(buspirone metabolite); C13 H19 N O4; 1.083	8-Azaspiro[4.5]decane-8-butanoic acid, 7,9-dioxo(buspirone metabolite)	252.124	1.083	Find by Molecular Feature	253.132
879	Cpd 8: 2-Propenyl propyl disulfide; C6 H12 S2; 1.156	2-Propenyl propyl disulfide	147.031	1.156	Find by Molecular Feature	148.038
883	Cpd 9: (R)-2-Methylmalate; C5 H8 O5; 1.293	(R)-2-Methylmalate	147.03	1.293	Find by Molecular Feature	148.037
887	Cpd 10: Nonic Acid; C9 H16 O4; 2.100	Nonic Acid	187.098	2.1	Find by Molecular Feature	188.105
891	Cpd 11: C10 H14 O5; 2.866		213.077	2.866	Find by Molecular Feature	214.084
895	Cpd 12: cis-2-Carboxycyclohexyl-acetic acid; C9 H14 O4; 3.150	cis-2-Carboxycyclohexyl-acetic acid	185.082	3.15	Find by Molecular Feature	186.09
899	Cpd 13: C11 H18 O6; 3.727		245.104	3.727	Find by Molecular Feature	246.111
903	Cpd 14: 5-(2-Methylpropyl)tetrahydro-2-oxo-3-furancarboxylic acid; C9 H14 O4; 3.773	5-(2-Methylpropyl)tetrahydro-2-oxo-3-furancarboxylic acid	185.082	3.773	Find by Molecular Feature	186.09
907	Cpd 15: C11 H18 O6; 6.848		245.104	6.848	Find by Molecular Feature	246.111
911	Cpd 16: C22 H22 N6; 7.181		369.184	7.181	Find by Molecular Feature	370.191
915	Cpd 17: Metaldehyde; C8 H16 O4; 7.286	Metaldehyde	175.097	7.286	Find by Molecular Feature	176.104
919	Cpd 18: Gardenoside; C17 H24 O11; 7.934	Gardenoside	403.127	7.934	Find by Molecular Feature	404.134
923	Cpd 19: 202-791; C17 H18 N4 O5; 7.936	202-791	393.097	7.936	Find by Molecular Feature	358.128
927	Cpd 20: C17 H19 N5 O8; 7.937		420.116	7.937	Find by Molecular Feature	421.124
931	Cpd 21: C23 H24 N6 O2; 8.456		415.189	8.456	Find by Molecular Feature	416.196
935	Cpd 22: Cinegalline; C23 H30 N2 O6; 8.539	Cinegalline	429.205	8.539	Find by Molecular Feature	430.212
939	Cpd 23: Reserpic acid; C22 H28 N2 O5; 8.590	Reserpic acid	399.194	8.59	Find by Molecular Feature	400.201
943	Cpd 24: Depdecin; C11 H16 O5; 8.685	Depdecin	227.093	8.685	Find by Molecular Feature	228.101
947	Cpd 25: C23 H28 N2 O5; 8.719		411.193	8.719	Find by Molecular Feature	412.2
951	Cpd 26: Laurencione diacetate; C9 H12 O5; 8.818	Laurencione diacetate	199.062	8.818	Find by Molecular Feature	200.069
955	Cpd 27: C21 H20 N6; 8.999		355.168	8.999	Find by Molecular Feature	356.175
959	Cpd 28: Horhammericine; C21 H24 N2 O4; 9.011	Horhammericine	367.167	9.011	Find by Molecular Feature	368.174
963	Cpd 29: C23 H22 N6 O2; 9.013		413.173	9.013	Find by Molecular Feature	414.18
967	Cpd 30: Cinegalline; C23 H30 N2 O6; 9.178	Cinegalline	429.204	9.178	Find by Molecular Feature	430.211
971	Cpd 31: C20 H17 N9 O5; 9.272		462.127	9.272	Find by Molecular Feature	463.135
975	Cpd 32: Lucuminic acid; C19 H26 O12; 9.280	Lucuminic acid	445.137	9.28	Find by Molecular Feature	446.144
979	Cpd 33: C17 H27 Cl N6 O2; 9.497		381.183	9.497	Find by Molecular Feature	382.189
983	Cpd 34: C8 H14 O3; 9.512		157.089	9.512	Find by Molecular Feature	158.096
987	Cpd 35: C10 H10 N4; 9.540		185.083	9.54	Find by Molecular Feature	186.091
991	Cpd 36: Gln Trp Trp; C27 H30 N6 O5; 9.842	Gln Trp Trp	517.22	9.842	Find by Molecular Feature	518.227
995	Cpd 37: 4-Vinylcyclohexene diepoxide; C8 H12 O2; 9.892	4-Vinylcyclohexene diepoxide	139.076	9.892	Find by Molecular Feature	140.083
999	Cpd 38: (±)-threo-1-(4-Hydroxyphenyl)-1,2,3-propanetriol; C9 H12 O4; 9.893	(±)-threo-1-(4-Hydroxyphenyl)-1,2,3-propanetriol	183.066	9.893	Find by Molecular Feature	184.073
1003	Cpd 39: C8 H14 O2; 10.034		141.093	10.034	Find by Molecular Feature	142.1
1007	Cpd 40: C10 H10 N4; 10.035		185.083	10.035	Find by Molecular Feature	186.09
1011	Cpd 41: Hydroxyibuprofen; C13 H18 O3; 12.642	Hydroxyibuprofen	221.118	12.642	Find by Molecular Feature	222.125
1015	Cpd 42: C19 H24 N4 O S; 20.658		355.16	20.658	Find by Molecular Feature	356.168
1019	Cpd 43: 20.665		134.897	20.665	Find by Molecular Feature	135.904
CMD:EndOptional	IncludeTitleBlock
Compound Chromatograms
ItemID	CompoundChromatogram1	CompoundChromatogram2
851	Image_3cuby4ib.xi0.emf	Image_av53d0p2.z3s.emf
855	Image_u5poqqa3.qis.emf	Image_rrzqou42.vtp.emf
859	Image_we3amlgh.qem.emf	Image_llhaolwv.j0h.emf
863	Image_nml5kotu.qlv.emf	Image_4gnudcfr.bwb.emf
867	Image_qtiz1bio.rpl.emf	Image_5icv3xcd.p5w.emf
871	Image_jytaw3of.xzo.emf	Image_dqx4haxv.kti.emf
875	Image_izgevirz.2ey.emf	Image_uf5wnrn4.kus.emf
879	Image_cerig1dk.aws.emf	Image_3xgfo2ut.vtd.emf
883	Image_5pbfi3b0.qzj.emf	Image_rqc5lt2j.p4z.emf
887	Image_rb2y00e0.yio.emf	Image_qcq3lrhh.a1q.emf
891	Image_1jehrhv0.pkj.emf	Image_yyxj3zyb.koj.emf
895	Image_3h4v0ba0.lqk.emf	Image_0gboj4bl.gby.emf
899	Image_tp4gyfcj.g4m.emf	Image_0j0c0ggg.w5e.emf
903	Image_5u1v0tkh.5pp.emf	Image_zw3lqfqr.s0n.emf
907	Image_djnyt0md.iez.emf	Image_ubtffewg.wuy.emf
911	Image_wi3uyrds.tiu.emf	Image_4b3szcek.uos.emf
915	Image_301yo3m3.wyx.emf	Image_kbut21v0.x3p.emf
919	Image_hpzfjvfm.vm1.emf	Image_xqlamo30.wao.emf
923	Image_xfywku12.bd1.emf	Image_u5hmthkt.wyz.emf
927	Image_gl0mcoxd.eyd.emf	Image_j54payrg.o12.emf
931	Image_qnnzrku5.42g.emf	Image_j5vlx4gp.wgy.emf
935	Image_cwre0etp.dtu.emf	Image_p1etneow.u1a.emf
939	Image_lrj1mvo5.x3f.emf	Image_qkv5seoy.t2z.emf
943	Image_qbdezdno.n2x.emf	Image_au40zyb4.ygd.emf
947	Image_sru3tx1o.h5u.emf	Image_1pi1gpmi.vck.emf
951	Image_nwdo4mq2.plf.emf	Image_keiqa5qk.5sj.emf
955	Image_muobfn1a.uqe.emf	Image_rtvfn3xl.ybj.emf
959	Image_0nubthcj.xch.emf	Image_2snp4vsb.j0b.emf
963	Image_55tcqzcu.00e.emf	Image_gqx51m33.hjq.emf
967	Image_mcqm4ils.im5.emf	Image_3m2t2lvi.llu.emf
971	Image_cgpz2d3f.c4l.emf	Image_jyehw4ko.ewm.emf
975	Image_mas3ja33.5b0.emf	Image_dd1ei1ay.gjn.emf
979	Image_txkkvycq.yug.emf	Image_5x2sizub.ilu.emf
983	Image_2gmbcmhh.q4f.emf	Image_3afgjvgh.pfs.emf
987	Image_jpb5aw5t.s5o.emf	Image_gp0dldm1.r4u.emf
991	Image_0jrtjkbw.tzq.emf	Image_q2ilbays.ygp.emf
995	Image_ldkw4w55.wyk.emf	Image_2kqebnmx.ag4.emf
999	Image_j5xmyg5k.gdd.emf	Image_vcv10bud.n1f.emf
1003	Image_a1ltciiv.wst.emf	Image_di0jlj2a.wfv.emf
1007	Image_ea10f5uf.mrs.emf	Image_q5m02veq.am3.emf
1011	Image_nm5xux32.zf5.emf	Image_zrbv5lm5.1y3.emf
1015	Image_xfzkdyon.u5e.emf	Image_4kdxyy0w.mev.emf
1019	Image_gqivaly1.xen.emf	Image_ytxyt4ue.slp.emf
ItemID	CompoundChromatogram1
CMD:Repeat	MSSpectrumID
ItemID	MSSpectrumID	Title	FullRangeMSSpectrum
851	1	MFE MS Spectrum	Image_rdy2pq1p.gwx.emf
855	2	MFE MS Spectrum	Image_csol2a2r.bja.emf
859	3	MFE MS Spectrum	Image_yepxz2ef.fvg.emf
863	4	MFE MS Spectrum	Image_yejaifbt.52b.emf
867	5	MFE MS Spectrum	Image_k5lwuekj.oen.emf
871	6	MFE MS Spectrum	Image_glxbbskg.pob.emf
875	7	MFE MS Spectrum	Image_o43eqmic.zax.emf
879	8	MFE MS Spectrum	Image_m13b1sfw.2bf.emf
883	9	MFE MS Spectrum	Image_r3ee0mcd.hkb.emf
887	10	MFE MS Spectrum	Image_1owtoz5s.wxc.emf
891	11	MFE MS Spectrum	Image_bv2zrbos.jgv.emf
895	12	MFE MS Spectrum	Image_taynoiyw.zjl.emf
899	13	MFE MS Spectrum	Image_iv3m3qjb.puo.emf
903	14	MFE MS Spectrum	Image_hjmqz3tt.aiq.emf
907	15	MFE MS Spectrum	Image_dtiepp15.3bd.emf
911	16	MFE MS Spectrum	Image_2isruwie.1sm.emf
915	17	MFE MS Spectrum	Image_d2nbfhzg.gxu.emf
919	18	MFE MS Spectrum	Image_cxqt2zwe.trq.emf
923	19	MFE MS Spectrum	Image_ohlkwrjn.qdw.emf
927	20	MFE MS Spectrum	Image_dzx3yvyx.py1.emf
931	21	MFE MS Spectrum	Image_x2jxsg4e.ufz.emf
935	22	MFE MS Spectrum	Image_21blbgt3.erz.emf
939	23	MFE MS Spectrum	Image_cpfacdpd.hy2.emf
943	24	MFE MS Spectrum	Image_ntrnsqte.mpj.emf
947	25	MFE MS Spectrum	Image_gyx4brcw.3ud.emf
951	26	MFE MS Spectrum	Image_x0ooelqo.jqj.emf
955	27	MFE MS Spectrum	Image_zdeo12g2.3pk.emf
959	28	MFE MS Spectrum	Image_asvpn5u3.4m2.emf
963	29	MFE MS Spectrum	Image_hdidx2b2.cx5.emf
967	30	MFE MS Spectrum	Image_0zbexqb5.lth.emf
971	31	MFE MS Spectrum	Image_ajphco4h.wlx.emf
975	32	MFE MS Spectrum	Image_5v3wwhgk.j00.emf
979	33	MFE MS Spectrum	Image_1dvnnuri.oel.emf
983	34	MFE MS Spectrum	Image_wtwi3k5i.mv3.emf
987	35	MFE MS Spectrum	Image_n1l10w2i.32u.emf
991	36	MFE MS Spectrum	Image_2ehbiydy.a5w.emf
995	37	MFE MS Spectrum	Image_vdhoauuy.ndc.emf
999	38	MFE MS Spectrum	Image_4ynsecyb.4jl.emf
1003	39	MFE MS Spectrum	Image_dosdro1f.eun.emf
1007	40	MFE MS Spectrum	Image_zjdag4tr.rlp.emf
1011	41	MFE MS Spectrum	Image_2cfzgcon.adq.emf
1015	42	MFE MS Spectrum	Image_qdnbifxf.vku.emf
1019	43	MFE MS Spectrum	Image_d1ijp4xs.w1j.emf
ItemID	MSSpectrumID	Title	ZoomedMSSpectrum
851	1	MFE MS Zoomed Spectrum	Image_mmm4o0o4.z5b.emf
855	2	MFE MS Zoomed Spectrum	Image_np3glwht.knd.emf
859	3	MFE MS Zoomed Spectrum	Image_00ucrai1.3tu.emf
863	4	MFE MS Zoomed Spectrum	Image_vstsq5ae.a1v.emf
867	5	MFE MS Zoomed Spectrum	Image_ksjpdxqk.35s.emf
871	6	MFE MS Zoomed Spectrum	Image_op2j3bil.5rs.emf
875	7	MFE MS Zoomed Spectrum	Image_d4bz53fu.q5w.emf
879	8	MFE MS Zoomed Spectrum	Image_y1ahhfzo.hgn.emf
883	9	MFE MS Zoomed Spectrum	Image_okqsbc1y.kai.emf
887	10	MFE MS Zoomed Spectrum	Image_lnntrh0n.fkb.emf
891	11	MFE MS Zoomed Spectrum	Image_kbbmq3as.lwk.emf
895	12	MFE MS Zoomed Spectrum	Image_nvtq5mnw.yt5.emf
899	13	MFE MS Zoomed Spectrum	Image_jzygp2kd.efr.emf
903	14	MFE MS Zoomed Spectrum	Image_sjidgqbj.1bj.emf
907	15	MFE MS Zoomed Spectrum	Image_weuoleuc.ueq.emf
911	16	MFE MS Zoomed Spectrum	Image_mqgvzri0.nrl.emf
915	17	MFE MS Zoomed Spectrum	Image_om404gbo.5mi.emf
919	18	MFE MS Zoomed Spectrum	Image_n2w0v3mp.cpz.emf
923	19	MFE MS Zoomed Spectrum	Image_pa3440wb.cem.emf
927	20	MFE MS Zoomed Spectrum	Image_pxcsmhik.pv1.emf
931	21	MFE MS Zoomed Spectrum	Image_k2jovs1f.20g.emf
935	22	MFE MS Zoomed Spectrum	Image_us0moiln.osf.emf
939	23	MFE MS Zoomed Spectrum	Image_kd51tixh.z4j.emf
943	24	MFE MS Zoomed Spectrum	Image_sxlkwk2k.vwb.emf
947	25	MFE MS Zoomed Spectrum	Image_u3xute12.e32.emf
951	26	MFE MS Zoomed Spectrum	Image_ydar1qrg.ips.emf
955	27	MFE MS Zoomed Spectrum	Image_2t2rnp34.aqv.emf
959	28	MFE MS Zoomed Spectrum	Image_plahrkw1.rk5.emf
963	29	MFE MS Zoomed Spectrum	Image_0rw55q0h.5aw.emf
967	30	MFE MS Zoomed Spectrum	Image_ftf3n5rj.2mu.emf
971	31	MFE MS Zoomed Spectrum	Image_w3fku4oc.elh.emf
975	32	MFE MS Zoomed Spectrum	Image_4aa0edjd.k2h.emf
979	33	MFE MS Zoomed Spectrum	Image_2isyu3vh.bj3.emf
983	34	MFE MS Zoomed Spectrum	Image_frc32lsm.zm0.emf
987	35	MFE MS Zoomed Spectrum	Image_52faq2xn.q5b.emf
991	36	MFE MS Zoomed Spectrum	Image_w2gzigo2.c1u.emf
995	37	MFE MS Zoomed Spectrum	Image_wz0kfce0.zls.emf
999	38	MFE MS Zoomed Spectrum	Image_th51hjjn.jij.emf
1003	39	MFE MS Zoomed Spectrum	Image_1skrdnr5.5p3.emf
1007	40	MFE MS Zoomed Spectrum	Image_nxqbmg2s.uh4.emf
1011	41	MFE MS Zoomed Spectrum	Image_t0hp4myo.fg3.emf
1015	42	MFE MS Zoomed Spectrum	Image_qndkfztq.1fu.emf
1019	43	MFE MS Zoomed Spectrum	Image_vdf4mgia.4sj.emf
MS Spectrum Peak List
ItemID	MSSpectrumID	m/z	Calc m/z	Diff(ppm)	z	Abund	Formula	Ion
851	1	216.914			-1	26522.5	C6 H5 Cl4	(M-H)-
851	1	217.908			-1	447.72	C3 H5 O3 S4	(M-H)-
851	1	218.909			-1	2514.4	C3 H5 O3 S4	(M-H)-
851	1	434.829			-1	1429.05		(2M-H)-
855	2	194.929			-1	64159.8	C4 H4 Br O4	(M-H)-
855	2	195.929			-1	1519.45		(M-H)-
855	2	196.927			-1	7187.43		(M-H)-
859	3	135.032			-1	10170.5	C5 H3 N4 O	(M-H)-
859	3	136.037			-1	456.75	C5 H3 N4 O	(M-H)-
863	4	191.057			-1	11250.2	C8 H7 N4 O2	(M-H)-
863	4	192.063			-1	921.25	C8 H7 N4 O2	(M-H)-
867	5	133.016			-1	25456.8	C5 H9 S2	(M-H)-
867	5	134.02			-1	1290.02	C4 H5 O5	(M-H)-
871	6	128.036			-1	24264.9	C5 H6 N O3	(M-H)-
871	6	129.039			-1	1750.25	C5 H6 N O3	(M-H)-
875	7	252.124			-1	18995.4	C13 H18 N O4	(M-H)-
875	7	253.128			-1	3350.39	C13 H18 N O4	(M-H)-
875	7	254.129			-1	480.74	C13 H18 N O4	(M-H)-
879	8	147.031			-1	10600.5	C6 H11 S2	(M-H)-
879	8	148.034			-1	750.61	C6 H3 N4 O	(M-H)-
883	9	147.03			-1	12784	C5 H7 O5	(M-H)-
883	9	148.034			-1	930	C5 H7 O5	(M-H)-
887	10	187.098			-1	40594.7	C9 H15 O4	(M-H)-
887	10	188.101			-1	4502.66	C9 H15 O4	(M-H)-
887	10	189.102			-1	504.4	C9 H15 O4	(M-H)-
887	10	223.076			-1	771.63	C9 H16 Cl O4	(M+Cl)-
887	10	375.201			-1	974.79	C18 H31 O8	(2M-H)-
891	11	213.077			-1	15261.4	C14 H13 S	(M-H)-
891	11	214.08			-1	2060.38	C14 H13 S	(M-H)-
891	11	249.052			-1	299.68	C14 H14 Cl S	(M+Cl)-
891	11	427.158			-1	631.42		(2M-H)-
895	12	185.082			-1	84063.6	C9 H13 O4	(M-H)-
895	12	186.086			-1	8635.51	C9 H13 O4	(M-H)-
895	12	221.059			-1	833.3	C9 H14 Cl O4	(M+Cl)-
895	12	371.171			-1	4101.37	C18 H27 O8	(2M-H)-
895	12	372.175			-1	1049.16	C18 H27 O8	(2M-H)-
899	13	245.104			-1	18419.8	C11 H17 O6	(M-H)-
899	13	246.107			-1	2762.75	C11 H17 O6	(M-H)-
899	13	247.108			-1	735.14	C11 H17 O6	(M-H)-
903	14	185.082			-1	51257.4	C9 H13 O4	(M-H)-
903	14	186.086			-1	5381.88	C9 H13 O4	(M-H)-
903	14	371.17			-1	2298.2	C18 H27 O8	(2M-H)-
903	14	372.174			-1	338.24	C18 H27 O8	(2M-H)-
907	15	245.104			-1	23876.7	C11 H17 O6	(M-H)-
907	15	246.106			-1	3397.13	C11 H17 O6	(M-H)-
907	15	247.11			-1	556.6	C11 H17 O6	(M-H)-
911	16	369.184			-1	14722.5	C20 H30 Cl O4	(M-H)-
911	16	370.186			-1	3633.62	C22 H21 N6	(M-H)-
911	16	371.188			-1	756.72	C22 H21 N6	(M-H)-
911	16	739.369			-1	748.78	C44 H43 N12	(2M-H)-
911	16	740.373			-1	425.8	C44 H43 N12	(2M-H)-
915	17	175.097			-1	10815.4	C8 H15 O4	(M-H)-
915	17	176.1			-1	1156.54	C8 H15 O4	(M-H)-
915	17	177.095			-1	367.88	C8 H15 O4	(M-H)-
919	18	403.127			-1	383459	C18 H19 N4 O7	(M-H)-
919	18	404.129			-1	71425.6	C18 H19 N4 O7	(M-H)-
919	18	405.131			-1	16319.4	C18 H19 N4 O7	(M-H)-
919	18	406.134			-1	2331.03	C18 H19 N4 O7	(M-H)-
923	19	357.123			-1	1439.46	C17 H17 N4 O5	(M-H)-
923	19	393.097			-1	23106.3	C17 H18 Cl N4 O5	(M+Cl)-
923	19	394.101			-1	4144.8	C17 H18 Cl N4 O5	(M+Cl)-
923	19	395.095			-1	8395.12	C17 H18 Cl N4 O5	(M+Cl)-
923	19	396.098			-1	1606.61	C17 H18 Cl N4 O5	(M+Cl)-
923	19	397.107			-1	400.07	C17 H18 Cl N4 O5	(M+Cl)-
927	20	420.116			-1	59573	C17 H18 N5 O8	(M-H)-
927	20	421.12			-1	10852.8	C17 H18 N5 O8	(M-H)-
927	20	422.122			-1	2466.69	C17 H18 N5 O8	(M-H)-
927	20	423.139			-1	485.02	C17 H18 N5 O8	(M-H)-
931	21	415.189			-1	12286.3	C22 H27 N2 O6	(M-H)-
931	21	416.19			-1	3161.08	C23 H23 N6 O2	(M-H)-
935	22	429.205			-1	33121.2	C21 H34 O7 P	(M-H)-
935	22	430.208			-1	9104.37	C24 H25 N6 O2	(M-H)-
935	22	431.208			-1	2046.71	C24 H25 N6 O2	(M-H)-
939	23	399.194			-1	36066	C22 H27 N2 O5	(M-H)-
939	23	400.197			-1	10201.1	C23 H23 N6 O	(M-H)-
939	23	401.197			-1	1928.62	C23 H23 N6 O	(M-H)-
939	23	402.195			-1	491.19	C23 H23 N6 O	(M-H)-
943	24	227.093			-1	22220.9	C11 H15 O5	(M-H)-
943	24	228.096			-1	3217.51	C12 H11 N4 O	(M-H)-
947	25	411.193			-1	52895.6	C23 H27 N2 O5	(M-H)-
947	25	412.196			-1	13289.9	C23 H27 N2 O5	(M-H)-
947	25	413.193			-1	2177.23	C23 H27 N2 O5	(M-H)-
947	25	414.186			-1	461.96	C23 H27 N2 O5	(M-H)-
951	26	199.062			-1	11445.2	C9 H11 O5	(M-H)-
951	26	200.065			-1	1302.94	C9 H11 O5	(M-H)-
955	27	355.168			-1	101860	C21 H19 N6	(M-H)-
955	27	356.171			-1	23731.6	C21 H19 N6	(M-H)-
955	27	357.174			-1	3679.3	C21 H19 N6	(M-H)-
955	27	358.173			-1	595.08	C21 H19 N6	(M-H)-
955	27	391.144			-1	3551.7		(M+Cl)-
955	27	392.15			-1	863.89		(M+Cl)-
959	28	367.167			-1	18007.4	C21 H23 N2 O4	(M-H)-
959	28	368.17			-1	4163	C21 H23 N2 O4	(M-H)-
959	28	369.17			-1	1232.51	C21 H23 N2 O4	(M-H)-
959	28	403.145			-1	1695.04		(M+Cl)-
959	28	404.156			-1	642.18		(M+Cl)-
959	28	405.154			-1	925.68		(M+Cl)-
959	28	406.148			-1	261		(M+Cl)-
959	28	735.337			-1	769.61	C42 H47 N4 O8	(2M-H)-
959	28	736.34			-1	351.08	C42 H47 N4 O8	(2M-H)-
963	29	413.173			-1	12404.7	C22 H25 N2 O6	(M-H)-
963	29	414.175			-1	3340.19	C23 H21 N6 O2	(M-H)-
967	30	429.204			-1	21308.7	C23 H29 N2 O6	(M-H)-
967	30	430.207			-1	6037.9	C24 H25 N6 O2	(M-H)-
967	30	431.206			-1	953.99	C24 H25 N6 O2	(M-H)-
971	31	462.127			-1	12929.5	C18 H24 N O13	(M-H)-
971	31	463.133			-1	2949.63	C20 H16 N9 O5	(M-H)-
971	31	464.14			-1	788.63	C20 H16 N9 O5	(M-H)-
971	31	465.154			-1	230.21	C20 H16 N9 O5	(M-H)-
975	32	445.137			-1	38479.8	C19 H25 O12	(M-H)-
975	32	446.14			-1	8629.37	C20 H21 N4 O8	(M-H)-
975	32	447.145			-1	2375.22	C20 H21 N4 O8	(M-H)-
975	32	448.149			-1	436.05	C20 H21 N4 O8	(M-H)-
979	33	381.183			-1	25029.3	C21 H30 Cl O4	(M-H)-
979	33	382.186			-1	6346.16	C17 H26 Cl N6 O2	(M-H)-
979	33	383.175			-1	7918.86	C17 H26 Cl N6 O2	(M-H)-
983	34	157.089			-1	14095.2	C8 H13 O3	(M-H)-
983	34	158.092			-1	1317.93	C8 H13 O3	(M-H)-
983	34	159.09			-1	224.61	C8 H13 O3	(M-H)-
987	35	185.083			-1	17765.4	C10 H9 N4	(M-H)-
987	35	186.087			-1	1800.55	C10 H9 N4	(M-H)-
991	36	517.22			-1	18169.3	C27 H29 N6 O5	(M-H)-
991	36	518.223			-1	5734.98	C27 H29 N6 O5	(M-H)-
991	36	519.226			-1	1290.29	C27 H29 N6 O5	(M-H)-
991	36	520.234			-1	302.82	C27 H29 N6 O5	(M-H)-
995	37	139.076			-1	11156.9	C8 H11 O2	(M-H)-
995	37	140.079			-1	1059.35	C8 H11 O2	(M-H)-
999	38	183.066			-1	90674.6	C9 H11 O4	(M-H)-
999	38	184.069			-1	10789.2	C9 H11 O4	(M-H)-
999	38	185.074			-1	1267.99	C9 H11 O4	(M-H)-
1003	39	141.093			-1	16080.2	C8 H13 O2	(M-H)-
1003	39	142.097			-1	1166.8	C8 H13 O2	(M-H)-
1007	40	185.083			-1	142978	C10 H9 N4	(M-H)-
1007	40	186.086			-1	14624	C10 H9 N4	(M-H)-
1007	40	187.088			-1	2401.56	C10 H9 N4	(M-H)-
1007	40	221.059			-1	428.92	C10 H10 Cl N4	(M+Cl)-
1007	40	371.173			-1	11388.9	C20 H19 N8	(2M-H)-
1007	40	372.176			-1	3074.52	C20 H19 N8	(2M-H)-
1007	40	373.177			-1	790.34	C20 H19 N8	(2M-H)-
1011	41	221.118			-1	10391.8	C13 H17 O3	(M-H)-
1011	41	222.121			-1	1684.23	C13 H17 O3	(M-H)-
1015	42	355.16			-1	12977.4	C19 H23 N4 O S	(M-H)-
1015	42	356.163			-1	3637.5	C19 H23 N4 O S	(M-H)-
1015	42	357.163			-1	958.07	C19 H23 N4 O S	(M-H)-
1019	43	134.897			-1	17894.5		(M-H)-
1019	43	135.897			-1	2220.72		(M-H)-
1019	43	136.893			-1	7170.25		(M-H)-
1019	43	137.894			-1	1079.57		(M-H)-
CMD:EndRepeat	MSSpectrumID
Library Spectrum
ItemID	Library Spectrum
Difference Spectrum
ItemID	Difference Spectrum
Predicted Isotope Match Table
ItemID	Isotope	m/z	Calc m/z	Diff (ppm)	Abund %	Calc Abund %	Abund Sum %	Calc Abund Sum %
ItemID	MSMSSpectrumID	Title	MSMSSpectrum
MS/MS Spectrum Peak List
ItemID	MSMSSpectrumID	m/z	Calc m/z	Diff (ppm)	z	Abund	Formula	Ion
Compound Structure
ItemID	Structure
855	Image_k2im55iy.c2r.bmp
859	Image_kn5oayhe.zce.bmp
863	Image_ow5bohts.tap.bmp
867	Image_zsocni2u.xrc.bmp
871	Image_nvxkiqi4.cak.bmp
875	Image_130w0ss3.xzo.bmp
879	Image_xh1g0pvp.nkp.bmp
883	Image_bj4ccpqc.4ww.bmp
887	Image_ssnws4nk.hgn.bmp
895	Image_tzoqnkp2.cdw.bmp
903	Image_ipw0ulda.mkj.bmp
915	Image_eexct3go.uci.bmp
919	Image_af5ip2jb.hjv.bmp
923	Image_jwpahmyu.hw1.bmp
935	Image_izabgvbw.bef.bmp
939	Image_15gcpsri.p5o.bmp
943	Image_sqjg1hhi.blr.bmp
951	Image_o1mffg4c.fhe.bmp
959	Image_jcxyeb4u.0e2.bmp
967	Image_0dts5kyp.i1t.bmp
975	Image_qlil3ig5.agw.bmp
991	Image_iedbz3h1.rgw.bmp
995	Image_3zfmhpui.xon.bmp
999	Image_dnphh0lh.0mr.bmp
1011	Image_vstfplo4.35y.bmp
CMD:EndRepeat	ItemID
--- End Of Report ---

## Sheet: Options
	Parameter	Type	Value	Comment
	Use Options	Boolean	TRUE
	Include Title Block	Boolean	TRUE
	Include Header	Boolean	TRUE
	Include Footer	Boolean	TRUE
	Landscape	Boolean	FALSE
	Fit to	Integer	1	Page(s) wide
		Integer	0	Page(s) tall
	Hide Empty Columns	Boolean	TRUE
	Note: The following options will be observed regardless of the Use Options value.
	Hide ID Columns	Boolean	TRUE
	Add Smart Page Breaks and Table Headers	Boolean	TRUE	Use inserting and merging cells to allow adjusting table column widths
	Adjust columns to fit data	Boolean	TRUE
	Protect Results	Boolean	FALSE	not an imported option
	Use Password	Boolean	FALSE	not an imported option
