# Supplementary material for: Phytochemical analysis, in vitro and in silico effects from Alstonia boonei De Wild stem bark on selected digestive enzymes and adipogenesis in 3T3-L1 preadipocytes
Source: BMC Complement Med Ther. 2023 Oct 20;23:370. doi: 10.1186/s12906-023-04202-6 (PMC10588189; doi:10.1186/s12906-023-04202-6)
Supplement: Supplementary file 2 — Additional file 2: Table SM1a. Chromatographic analysis of crude alkaloid fraction of A. boonei via positive polarity. Table SM1b. Compounds result of the LCMS/MS analysis (negative mode) of crude alkaloid fraction of A. boonei. Table SM1c. Chromatographic analysis of crude alkaloid fraction of A. boonei via negative polarity. Table SM2. Chromatographic analysis of crude saponin fraction of A. boonei via negative polarity. Table SM3. Binding energies of LCMS/MS identified compounds from the fractions of A. boonei docked in the active sites of human α-amylase, lipase and α-glucosidase. Table SM4. Top two ranked compounds from the molecular docking of the LCMS/MS identified compounds from the crude. [file 12906_2023_4202_MOESM2_ESM.zip › Table SM2- CompoundReport.xls]

## Sheet: Report
		Table SM2. Chromatographic analysis of crude saponin fraction of A. boonei via negative polarity
Data File							SF2-MS-Neg-25-30-1uL.d													Sample Name				SF2
Sample Type							Sample													Position				P1-A2
Instrument Name							Instrument 1													User Name
Acq Method							U-ESI-E-XDB-C18-NB-MS-20(30)-Neg-Sept2015.m													Acquired Time				14/7/2017 1:22:56 PM
IRM Calibration Status							Good Success													DA Method				Metabolomics-2017-00004.m
Comment
Column3					Column4						Column3					Column4
Sample Group											Info.
Stream Name					LC 1						Acquisition SW Version					6200 series TOF/6500 series Q-TOF B.06.01 (B6172 SP1)
Fragmentor Voltage						125	Collision Energy					0	Ionization Mode					ESI
Fragmentor Voltage						125	Collision Energy					0	Ionization Mode					ESI
Fragmentor Voltage							Collision Energy						Ionization Mode
Compound Table						FALSE
Compound Label						RT		Mass			Name						Formula						MFG Formula						MFG Diff (ppm)			DB Formula						DB Diff (ppm)				Hits (DB)
Cpd 1: C9 H2 N2 O5 S; 0.623						0.623		249.969									C9 H2 N2 O5 S						C9 H2 N2 O5 S						-3.48			C9 H2 N2 O5 S
Cpd 2: 2-Hydroxyethanesulfonate; C2 H6 O4 S; 0.893						0.893		125.999			2-Hydroxyethanesulfonate						C2 H6 O4 S						C2 H6 O4 S									C2 H6 O4 S						-3.38				3
Cpd 3: Diethyl Oxalpropionate; C9 H14 O5; 2.172						2.172		202.084			Diethyl Oxalpropionate						C9 H14 O5						C9 H14 O5						0.6			C9 H14 O5						0.6				2
Cpd 4: cis-2-Carboxycyclohexyl-acetic acid; C9 H14 O4; 3.087						3.087		186.09			cis-2-Carboxycyclohexyl-acetic acid						C9 H14 O4						C9 H14 O4						-1.89			C9 H14 O4						-1.89				3
Cpd 5: C16 H23 N O12; 7.908						7.908		421.121									C16 H23 N O12						C16 H23 N O12						1.3			C16 H23 N O12
Cpd 6: Gardenoside; C17 H24 O11; 7.910						7.91		404.132			Gardenoside						C17 H24 O11						C17 H24 O11						0.7			C17 H24 O11						0.7				3
Cpd 7: Cinegalline; C23 H30 N2 O6; 8.479						8.479		430.209			Cinegalline						C23 H30 N2 O6						C23 H30 N2 O6						2.51			C23 H30 N2 O6						2.51				1
Cpd 8: C23 H28 N2 O5; 8.654						8.654		412.2									C23 H28 N2 O5						C23 H28 N2 O5						-1.49			C23 H28 N2 O5
Cpd 9: C5 H8 N6 O3; 8.733						8.733		200.067									C5 H8 N6 O3						C5 H8 N6 O3						-5.84			C5 H8 N6 O3
Cpd 10: C4 H8 N6 O; 8.734						8.734		156.077									C4 H8 N6 O						C4 H8 N6 O						-6.28			C4 H8 N6 O
Cpd 11: Diethyl (2R,3R)-2-methyl-3-hydroxysuccinate; C9 H16 O5; 8.844						8.844		204.1			Diethyl (2R,3R)-2-methyl-3-hydroxysuccinate						C9 H16 O5						C9 H16 O5						-1			C9 H16 O5						-1				2
Cpd 12: C21 H20 N6; 8.948						8.948		356.175									C21 H20 N6						C21 H20 N6						0.71			C21 H20 N6
Cpd 13: Vanilpyruvic acid; C10 H10 O5; 9.220						9.22		210.052			Vanilpyruvic acid						C10 H10 O5						C10 H10 O5						2.97			C10 H10 O5						2.97				2
Cpd 14: C10 H8 O5; 9.310						9.31		208.036									C10 H8 O5						C10 H8 O5						5.9			C10 H8 O5
Cpd 15: cis-2-Carboxycyclohexyl-acetic acid; C9 H14 O4; 9.492						9.492		186.09			cis-2-Carboxycyclohexyl-acetic acid						C9 H14 O4						C9 H14 O4						-2.66			C9 H14 O4						-2.66				3
Cpd 16: 9.765						9.765		794.366
Cpd 17: Glu-P-2; C10 H8 N4; 9.776						9.776		184.075			Glu-P-2						C10 H8 N4						C10 H8 N4						-2.07			C10 H8 N4						-2.07				1
Cpd 18: C8 H12 O2; 9.777						9.777		140.085									C8 H12 O2						C8 H12 O2						-9.02			C8 H12 O2
Cpd 19: cis-2-Carboxycyclohexyl-acetic acid; C9 H14 O4; 9.977						9.977		186.09			cis-2-Carboxycyclohexyl-acetic acid						C9 H14 O4						C9 H14 O4						-4.73			C9 H14 O4						-4.73				3
Cpd 20: 3-Methyl-2Z-heptenoic acid; C8 H14 O2; 9.979						9.979		142.1			3-Methyl-2Z-heptenoic acid						C8 H14 O2						C8 H14 O2						-5.01			C8 H14 O2						-5.01				10
Cpd 21: cis-2-Carboxycyclohexyl-acetic acid; C9 H14 O4; 10.356						10.356		186.09			cis-2-Carboxycyclohexyl-acetic acid						C9 H14 O4						C9 H14 O4						-2.13			C9 H14 O4						-2.13				3
Cpd 22: 3-Methyl-2Z-heptenoic acid; C8 H14 O2; 10.358						10.358		142.099			3-Methyl-2Z-heptenoic acid						C8 H14 O2						C8 H14 O2						-0.26			C8 H14 O2						-0.25				10
Cpd 23: C14 H24 O5; 11.229						11.229		272.162									C14 H24 O5						C14 H24 O5						0.57			C14 H24 O5
Cpd 24: alpha-Carboxy-delta-decalactone; C11 H18 O4; 12.068						12.068		214.12			alpha-Carboxy-delta-decalactone						C11 H18 O4						C11 H18 O4						3.27			C11 H18 O4						3.26				4
Cpd 25: alpha-Carboxy-delta-decalactone; C11 H18 O4; 12.318						12.318		214.12			alpha-Carboxy-delta-decalactone						C11 H18 O4						C11 H18 O4						1.16			C11 H18 O4						1.16				4
Cpd 26: C14 H22 O5; 12.435						12.435		270.147									C14 H22 O5						C14 H22 O5						-0.67			C14 H22 O5
Cpd 27: 18-acetoxy-1α-hydroxyvitamin D3 / 18-acetoxy-1α-hydroxycholecalciferol; C29 H46 O4; 15.573						15.573		458.341			18-acetoxy-1α-hydroxyvitamin D3 / 18-acetoxy-1α-hydroxycholecalciferol						C29 H46 O4						C29 H46 O4						-1.98			C29 H46 O4						-1.98				10
Cpd 28: 5-Nonyltetrahydro-2-oxo-3-furancarboxylic acid; C14 H24 O4; 16.010						16.01		256.169			5-Nonyltetrahydro-2-oxo-3-furancarboxylic acid						C14 H24 O4						C14 H24 O4						-4.71			C14 H24 O4						-4.71				2
Cpd 29: C18 H32 O3; 16.471						16.471		296.237									C18 H32 O3						C18 H32 O3						-6.14			C18 H32 O3
Cpd 30: 3-O-cis-Coumaroylmaslinic acid; C39 H54 O6; 16.559						16.559		618.393			3-O-cis-Coumaroylmaslinic acid						C39 H54 O6						C39 H54 O6						-1.39			C39 H54 O6						-1.39				3
Cpd 31: 3alpha-O-trans-Feruloyl-2alpha-hydroxy-12-ursen-28-oic acid; C40 H56 O7; 16.735						16.735		648.404			3alpha-O-trans-Feruloyl-2alpha-hydroxy-12-ursen-28-oic acid						C40 H56 O7						C40 H56 O7						-2.19			C40 H56 O7						-2.19				2
Cpd 32: C17 H18 N4; 16.947						16.947		278.154									C17 H18 N4						C17 H18 N4						-2.34			C17 H18 N4
Cpd 33: C18 H34 O3; 17.279						17.279		298.253									C18 H34 O3						C18 H34 O3						-6.53			C18 H34 O3
Cpd 34: MG(0:0/16:1(9Z)/0:0); C19 H36 O4; 18.800						18.8		328.262			MG(0:0/16:1(9Z)/0:0)						C19 H36 O4						C19 H36 O4						-1.38			C19 H36 O4						-1.38				5
Cpd 35: C27 H52 O3 S; 19.011						19.011		456.364									C27 H52 O3 S						C27 H52 O3 S						0.29			C27 H52 O3 S
Cpd 36: C19 H24 N4 O S; 20.564						20.564		356.167									C19 H24 N4 O S						C19 H24 N4 O S						-0.09			C19 H24 N4 O S
Cpd 37: 1,2,10-Trihydroxydihydro-trans-linalyl oxide 7-O-beta-D-glucopyranoside; C16 H30 O10; 20.676						20.676		382.182			1,2,10-Trihydroxydihydro-trans-linalyl oxide 7-O-beta-D-glucopyranoside						C16 H30 O10						C16 H30 O10						5.36			C16 H30 O10						5.36				1
Cpd 38: Lucidumol A; C30 H48 O4; 21.064						21.064		472.356			Lucidumol A						C30 H48 O4						C30 H48 O4						-2.07			C30 H48 O4						-2.07				10
Compound Label						m/z			RT		Algorithm						Mass
Cpd 1: C9 H2 N2 O5 S; 0.623						248.962			0.623		Find by Molecular Feature						249.969
Compound Chromatograms
MFE MS Spectrum
MFE MS Zoomed Spectrum
MS Spectrum Peak List
m/z			z	Abund		Formula						Ion
248.962			-1	33349		C9 H N2 O5 S						(M-H)-
249.966			-1	1684.82		C9 H N2 O5 S						(M-H)-
250.967			-1	933.67		C9 H N2 O5 S						(M-H)-
Compound Label						Name						m/z				RT		Algorithm						Mass
Cpd 2: 2-Hydroxyethanesulfonate; C2 H6 O4 S; 0.893						2-Hydroxyethanesulfonate						124.992				0.893		Find by Molecular Feature						125.999
Compound Chromatograms
MFE MS Spectrum
MFE MS Zoomed Spectrum
MS Spectrum Peak List
m/z			z	Abund			Formula						Ion
124.992			-1	32297.4			C2 H5 O4 S						(M-H)-
125.996			-1	853.44									(M-H)-
126.99			-1	1581.02									(M-H)-
Compound Structure
Compound Label						Name						m/z				RT		Algorithm						Mass
Cpd 3: Diethyl Oxalpropionate; C9 H14 O5; 2.172						Diethyl Oxalpropionate						201.077				2.172		Find by Molecular Feature						202.084
Compound Chromatograms
MFE MS Spectrum
MFE MS Zoomed Spectrum
MS Spectrum Peak List
m/z			z	Abund			Formula						Ion
201.077			-1	197997			C9 H13 O5						(M-H)-
202.08			-1	19821.2			C9 H13 O5						(M-H)-
203.083			-1	3026.48			C9 H13 O5						(M-H)-
204.087			-1	344.22			C9 H13 O5						(M-H)-
Compound Structure
Compound Label						Name						m/z				RT		Algorithm						Mass
Cpd 4: cis-2-Carboxycyclohexyl-acetic acid; C9 H14 O4; 3.087						cis-2-Carboxycyclohexyl-acetic acid						185.082				3.087		Find by Molecular Feature						186.09
Compound Chromatograms
MFE MS Spectrum
MFE MS Zoomed Spectrum
MS Spectrum Peak List
m/z			z	Abund		Formula						Ion
185.082			-1	34635.2		C9 H13 O4						(M-H)-
186.086			-1	3292.94		C9 H13 O4						(M-H)-
371.169			-1	721.7								(2M-H)-
372.168			-1	263.67								(2M-H)-
Compound Structure
Compound Label						m/z				RT		Algorithm						Mass
Cpd 5: C16 H23 N O12; 7.908						420.114				7.908		Find by Molecular Feature						421.121
Compound Chromatograms
MFE MS Spectrum
MFE MS Zoomed Spectrum
MS Spectrum Peak List
m/z			z	Abund			Formula						Ion
420.114			-1	39292.6			C16 H22 N O12						(M-H)-
421.117			-1	7046.21			C16 H22 N O12						(M-H)-
422.118			-1	1814.62			C16 H22 N O12						(M-H)-
423.116			-1	335.1			C16 H22 N O12						(M-H)-
Compound Label						Name						m/z				RT		Algorithm						Mass
Cpd 6: Gardenoside; C17 H24 O11; 7.910						Gardenoside						403.124				7.91		Find by Molecular Feature						404.132
Compound Chromatograms
MFE MS Spectrum
MFE MS Zoomed Spectrum
MS Spectrum Peak List
m/z			z	Abund			Formula						Ion
403.124			-1	156866			C17 H23 O11						(M-H)-
404.128			-1	29993.7			C17 H23 O11						(M-H)-
405.129			-1	5968.66			C17 H23 O11						(M-H)-
406.132			-1	812.15			C17 H23 O11						(M-H)-
Compound Structure
Compound Label						Name						m/z				RT		Algorithm						Mass
Cpd 7: Cinegalline; C23 H30 N2 O6; 8.479						Cinegalline						429.202				8.479		Find by Molecular Feature						430.209
Compound Chromatograms
MFE MS Spectrum
MFE MS Zoomed Spectrum
MS Spectrum Peak List
m/z			z	Abund			Formula						Ion
429.202			-1	30495.4			C23 H29 N2 O6						(M-H)-
430.206			-1	8666.6			C20 H21 N12						(M-H)-
431.203			-1	1921.87			C20 H21 N12						(M-H)-
432.196			-1	453.12			C20 H21 N12						(M-H)-
Compound Structure
Compound Label						m/z				RT		Algorithm						Mass
Cpd 8: C23 H28 N2 O5; 8.654						411.193				8.654		Find by Molecular Feature						412.2
Compound Chromatograms
MFE MS Spectrum
MFE MS Zoomed Spectrum
MS Spectrum Peak List
m/z			z	Abund			Formula						Ion
411.193			-1	49645.8			C23 H27 N2 O5						(M-H)-
412.197			-1	13191.8			C23 H27 N2 O5						(M-H)-
413.197			-1	2307.44			C23 H27 N2 O5						(M-H)-
414.193			-1	554.65			C23 H27 N2 O5						(M-H)-
Compound Label						m/z				RT		Algorithm						Mass
Cpd 9: C5 H8 N6 O3; 8.733						199.06				8.733		Find by Molecular Feature						200.067
Compound Chromatograms
MFE MS Spectrum
MFE MS Zoomed Spectrum
MS Spectrum Peak List
m/z			z	Abund			Formula						Ion
199.06			-1	111272			C9 H11 O5						(M-H)-
200.063			-1	11808.4			C9 H11 O5						(M-H)-
399.129			-1	22398.4			C18 H23 O10						(2M-H)-
400.133			-1	4592.49			C18 H23 O10						(2M-H)-
Compound Label						m/z				RT		Algorithm						Mass
Cpd 10: C4 H8 N6 O; 8.734						155.069				8.734		Find by Molecular Feature						156.077
Compound Chromatograms
MFE MS Spectrum
MFE MS Zoomed Spectrum
MS Spectrum Peak List
m/z			z	Abund			Formula						Ion
155.069			-1	54833.3			C4 H7 N6 O						(M-H)-
156.073			-1	4415.34			C4 H7 N6 O						(M-H)-
157.079			-1	619.68			C4 H7 N6 O						(M-H)-
Compound Label						Name						m/z				RT		Algorithm						Mass
Cpd 11: Diethyl (2R,3R)-2-methyl-3-hydroxysuccinate; C9 H16 O5; 8.844						Diethyl (2R,3R)-2-methyl-3-hydroxysuccinate						203.093				8.844		Find by Molecular Feature						204.1
Compound Chromatograms
MFE MS Spectrum
MFE MS Zoomed Spectrum
MS Spectrum Peak List
m/z			z	Abund			Formula						Ion
203.093			-1	42804.4			C9 H15 O5						(M-H)-
204.096			-1	3604.25			C9 H15 O5						(M-H)-
205.095			-1	777.19			C9 H15 O5						(M-H)-
Compound Structure
Compound Label						m/z				RT		Algorithm						Mass
Cpd 12: C21 H20 N6; 8.948						355.167				8.948		Find by Molecular Feature						356.175
Compound Chromatograms
MFE MS Spectrum
MFE MS Zoomed Spectrum
MS Spectrum Peak List
m/z			z	Abund			Formula						Ion
355.167			-1	88742			C21 H19 N6						(M-H)-
356.17			-1	20448.7			C21 H19 N6						(M-H)-
357.173			-1	3401.32			C21 H19 N6						(M-H)-
358.168			-1	635.72			C21 H19 N6						(M-H)-
391.143			-1	4136.44			C21 H20 Cl N6						(M+Cl)-
392.147			-1	1089.51			C21 H20 Cl N6						(M+Cl)-
393.142			-1	1734.62			C21 H20 Cl N6						(M+Cl)-
394.14			-1	454.61			C21 H20 Cl N6						(M+Cl)-
Compound Label						Name						m/z				RT		Algorithm						Mass
Cpd 13: Vanilpyruvic acid; C10 H10 O5; 9.220						Vanilpyruvic acid						209.045				9.22		Find by Molecular Feature						210.052
Compound Chromatograms
MFE MS Spectrum
MFE MS Zoomed Spectrum
MS Spectrum Peak List
m/z			z	Abund			Formula						Ion
209.045			-1	35265.5			C10 H9 O5						(M-H)-
210.048			-1	4161.74			C10 H9 O5						(M-H)-
211.055			-1	795.91			C10 H9 O5						(M-H)-
419.1			-1	1155.04			C20 H19 O10						(2M-H)-
420.109			-1	383.81			C20 H19 O10						(2M-H)-
Compound Structure
Compound Label						m/z				RT		Algorithm						Mass
Cpd 14: C10 H8 O5; 9.310						207.028				9.31		Find by Molecular Feature						208.036
Compound Chromatograms
MFE MS Spectrum
MFE MS Zoomed Spectrum
MS Spectrum Peak List
m/z			z	Abund			Formula						Ion
207.028			-1	32475.7			C10 H7 O5						(M-H)-
208.034			-1	3969.16			C10 H7 O5						(M-H)-
415.067			-1	2391.94			C20 H15 O10						(2M-H)-
416.073			-1	512.24			C20 H15 O10						(2M-H)-
Compound Label						Name						m/z				RT		Algorithm						Mass
Cpd 15: cis-2-Carboxycyclohexyl-acetic acid; C9 H14 O4; 9.492						cis-2-Carboxycyclohexyl-acetic acid						185.082				9.492		Find by Molecular Feature						186.09
Compound Chromatograms
MFE MS Spectrum
MFE MS Zoomed Spectrum
MS Spectrum Peak List
m/z			z	Abund			Formula						Ion
185.082			-1	181333			C9 H13 O4						(M-H)-
186.086			-1	18162.9			C9 H13 O4						(M-H)-
Compound Structure
Compound Label						m/z			RT		Algorithm						Mass
Cpd 16: 9.765						793.359			9.765		Find by Molecular Feature						794.366
Compound Chromatograms
MFE MS Spectrum
MFE MS Zoomed Spectrum
MS Spectrum Peak List
m/z			z	Abund			Ion
793.359			-1	38917.5			(M-H)-
794.362			-1	18407.1			(M-H)-
795.363			-1	5181.99			(M-H)-
796.365			-1	1481.95			(M-H)-
797.365			-1	459.21			(M-H)-
Compound Label						Name						m/z				RT		Algorithm						Mass
Cpd 17: Glu-P-2; C10 H8 N4; 9.776						Glu-P-2						183.068				9.776		Find by Molecular Feature						184.075
Compound Chromatograms
MFE MS Spectrum
MFE MS Zoomed Spectrum
MS Spectrum Peak List
m/z			z	Abund			Formula						Ion
183.068			-1	1.20983e+06			C10 H7 N4						(M-H)-
184.071			-1	113762			C10 H7 N4						(M-H)-
185.074			-1	12669.1			C10 H7 N4						(M-H)-
186.079			-1	1091			C10 H7 N4						(M-H)-
367.142			-1	67434.3			C20 H15 N8						(2M-H)-
368.145			-1	15212.4			C20 H15 N8						(2M-H)-
369.151			-1	3086.72			C20 H15 N8						(2M-H)-
370.159			-1	510.01			C20 H15 N8						(2M-H)-
Compound Structure
Compound Label						m/z				RT		Algorithm						Mass
Cpd 18: C8 H12 O2; 9.777						139.078				9.777		Find by Molecular Feature						140.085
Compound Chromatograms
MFE MS Spectrum
MFE MS Zoomed Spectrum
MS Spectrum Peak List
m/z			z	Abund			Formula						Ion
139.078			-1	130583			C8 H11 O2						(M-H)-
140.081			-1	11014			C8 H11 O2						(M-H)-
141.085			-1	1035.94			C8 H11 O2						(M-H)-
Compound Label						Name						m/z				RT		Algorithm						Mass
Cpd 19: cis-2-Carboxycyclohexyl-acetic acid; C9 H14 O4; 9.977						cis-2-Carboxycyclohexyl-acetic acid						185.083				9.977		Find by Molecular Feature						186.09
Compound Chromatograms
MFE MS Spectrum
MFE MS Zoomed Spectrum
MS Spectrum Peak List
m/z			z	Abund			Formula						Ion
185.083			-1	963017			C9 H13 O4						(M-H)-
186.086			-1	92311.7			C9 H13 O4						(M-H)-
187.088			-1	11819			C9 H13 O4						(M-H)-
188.09			-1	818.37			C9 H13 O4						(M-H)-
221.059			-1	1421.37			C9 H14 Cl O4						(M+Cl)-
371.172			-1	152749			C18 H27 O8						(2M-H)-
372.175			-1	31996.5			C18 H27 O8						(2M-H)-
373.177			-1	5783.08			C18 H27 O8						(2M-H)-
374.177			-1	1080.69			C18 H27 O8						(2M-H)-
375.175			-1	272.24			C18 H27 O8						(2M-H)-
Compound Structure
Compound Label						Name						m/z				RT		Algorithm						Mass
Cpd 20: 3-Methyl-2Z-heptenoic acid; C8 H14 O2; 9.979						3-Methyl-2Z-heptenoic acid						141.093				9.979		Find by Molecular Feature						142.1
Compound Chromatograms
MFE MS Spectrum
MFE MS Zoomed Spectrum
MS Spectrum Peak List
m/z			z	Abund			Formula						Ion
141.093			-1	100439			C8 H13 O2						(M-H)-
142.096			-1	9426.38			C8 H13 O2						(M-H)-
143.099			-1	1059.01			C8 H13 O2						(M-H)-
Compound Structure
Compound Label						Name						m/z				RT		Algorithm						Mass
Cpd 21: cis-2-Carboxycyclohexyl-acetic acid; C9 H14 O4; 10.356						cis-2-Carboxycyclohexyl-acetic acid						185.082				10.356		Find by Molecular Feature						186.09
Compound Chromatograms
MFE MS Spectrum
MFE MS Zoomed Spectrum
MS Spectrum Peak List
m/z			z	Abund			Formula						Ion
185.082			-1	443911			C9 H13 O4						(M-H)-
186.085			-1	45253.8			C9 H13 O4						(M-H)-
Compound Structure
Compound Label						Name						m/z				RT		Algorithm						Mass
Cpd 22: 3-Methyl-2Z-heptenoic acid; C8 H14 O2; 10.358						3-Methyl-2Z-heptenoic acid						141.092				10.358		Find by Molecular Feature						142.099
Compound Chromatograms
MFE MS Spectrum
MFE MS Zoomed Spectrum
MS Spectrum Peak List
m/z			z	Abund			Formula						Ion
141.092			-1	53434.3			C8 H13 O2						(M-H)-
142.095			-1	4827.01			C8 H13 O2						(M-H)-
143.096			-1	469.51			C8 H13 O2						(M-H)-
Compound Structure
Compound Label						m/z				RT		Algorithm						Mass
Cpd 23: C14 H24 O5; 11.229						271.155				11.229		Find by Molecular Feature						272.162
Compound Chromatograms
MFE MS Spectrum
MFE MS Zoomed Spectrum
MS Spectrum Peak List
m/z			z	Abund			Formula						Ion
271.155			-1	82780.7			C14 H23 O5						(M-H)-
272.158			-1	12574.6			C14 H23 O5						(M-H)-
273.158			-1	1889.09			C14 H23 O5						(M-H)-
307.133			-1	936.26			C14 H24 Cl O5						(M+Cl)-
308.135			-1	258.69			C14 H24 Cl O5						(M+Cl)-
309.132			-1	546.74			C14 H24 Cl O5						(M+Cl)-
543.316			-1	6277.54			C28 H47 O10						(2M-H)-
544.32			-1	2028.6			C28 H47 O10						(2M-H)-
545.313			-1	1732.13			C28 H47 O10						(2M-H)-
546.314			-1	525.36			C28 H47 O10						(2M-H)-
Compound Label						Name						m/z				RT		Algorithm						Mass
Cpd 24: alpha-Carboxy-delta-decalactone; C11 H18 O4; 12.068						alpha-Carboxy-delta-decalactone						213.112				12.068		Find by Molecular Feature						214.12
Compound Chromatograms
MFE MS Spectrum
MFE MS Zoomed Spectrum
MS Spectrum Peak List
m/z			z	Abund			Formula						Ion
213.112			-1	55964.7			C11 H17 O4						(M-H)-
214.116			-1	6894.79			C11 H17 O4						(M-H)-
215.121			-1	1077.67			C11 H17 O4						(M-H)-
Compound Structure
Compound Label						Name						m/z				RT		Algorithm						Mass
Cpd 25: alpha-Carboxy-delta-decalactone; C11 H18 O4; 12.318						alpha-Carboxy-delta-decalactone						213.113				12.318		Find by Molecular Feature						214.12
Compound Chromatograms
MFE MS Spectrum
MFE MS Zoomed Spectrum
MS Spectrum Peak List
m/z			z	Abund			Formula						Ion
213.113			-1	137545			C11 H17 O4						(M-H)-
214.116			-1	16635.7			C11 H17 O4						(M-H)-
Compound Structure
Compound Label						m/z				RT		Algorithm						Mass
Cpd 26: C14 H22 O5; 12.435						269.14				12.435		Find by Molecular Feature						270.147
Compound Chromatograms
MFE MS Spectrum
MFE MS Zoomed Spectrum
MS Spectrum Peak List
m/z			z	Abund			Formula						Ion
269.14			-1	66260.4			C14 H21 O5						(M-H)-
270.143			-1	10100.7			C14 H21 O5						(M-H)-
271.148			-1	1785.2			C14 H21 O5						(M-H)-
305.117			-1	1496.97			C14 H22 Cl O5						(M+Cl)-
306.116			-1	249.65			C14 H22 Cl O5						(M+Cl)-
307.116			-1	626.91			C14 H22 Cl O5						(M+Cl)-
539.286			-1	3080.37			C28 H43 O10						(2M-H)-
540.29			-1	914.85			C28 H43 O10						(2M-H)-
541.289			-1	398.53			C28 H43 O10						(2M-H)-
Compound Label						Name						m/z				RT		Algorithm						Mass
Cpd 27: 18-acetoxy-1α-hydroxyvitamin D3 / 18-acetoxy-1α-hydroxycholecalciferol; C29 H46 O4; 15.573						18-acetoxy-1α-hydroxyvitamin D3 / 18-acetoxy-1α-hydroxycholecalciferol						457.333				15.573		Find by Molecular Feature						458.341
Compound Chromatograms
MFE MS Spectrum
MFE MS Zoomed Spectrum
MS Spectrum Peak List
m/z			z	Abund			Formula						Ion
457.333			-1	143805			C29 H45 O4						(M-H)-
458.336			-1	43620.6			C29 H45 O4						(M-H)-
459.341			-1	8446.74			C29 H45 O4						(M-H)-
460.346			-1	1291.42			C29 H45 O4						(M-H)-
915.672			-1	21008.2									(2M-H)-
916.676			-1	12868.4									(2M-H)-
917.677			-1	4894.77									(2M-H)-
918.682			-1	1232.56									(2M-H)-
919.694			-1	301.97									(2M-H)-
Compound Structure
Compound Label						Name						m/z				RT		Algorithm						Mass
Cpd 28: 5-Nonyltetrahydro-2-oxo-3-furancarboxylic acid; C14 H24 O4; 16.010						5-Nonyltetrahydro-2-oxo-3-furancarboxylic acid						255.161				16.01		Find by Molecular Feature						256.169
Compound Chromatograms
MFE MS Spectrum
MFE MS Zoomed Spectrum
MS Spectrum Peak List
m/z			z	Abund			Formula						Ion
255.161			-1	35375.7			C14 H23 O4						(M-H)-
256.165			-1	5021.12			C15 H19 N4						(M-H)-
Compound Structure
Compound Label						m/z				RT		Algorithm						Mass
Cpd 29: C18 H32 O3; 16.471						295.23				16.471		Find by Molecular Feature						296.237
Compound Chromatograms
MFE MS Spectrum
MFE MS Zoomed Spectrum
MS Spectrum Peak List
m/z			z	Abund			Formula						Ion
295.23			-1	70819.1			C18 H31 O3						(M-H)-
296.233			-1	15231.6			C18 H31 O3						(M-H)-
297.233			-1	1130.65			C18 H31 O3						(M-H)-
331.206			-1	1359.57			C18 H32 Cl O3						(M+Cl)-
332.21			-1	395.28			C18 H32 Cl O3						(M+Cl)-
333.204			-1	571.04			C18 H32 Cl O3						(M+Cl)-
591.464			-1	695.6			C36 H63 O6						(2M-H)-
Compound Label						Name						m/z				RT		Algorithm						Mass
Cpd 30: 3-O-cis-Coumaroylmaslinic acid; C39 H54 O6; 16.559						3-O-cis-Coumaroylmaslinic acid						617.386				16.559		Find by Molecular Feature						618.393
Compound Chromatograms
MFE MS Spectrum
MFE MS Zoomed Spectrum
MS Spectrum Peak List
m/z			z	Abund			Formula						Ion
617.386			-1	44686.9			C39 H53 O6						(M-H)-
618.389			-1	19879			C40 H49 N4 O2						(M-H)-
619.392			-1	5204.01			C40 H49 N4 O2						(M-H)-
620.396			-1	1092.53			C40 H49 N4 O2						(M-H)-
Compound Structure
Compound Label						Name						m/z			RT		Algorithm						Mass
Cpd 31: 3alpha-O-trans-Feruloyl-2alpha-hydroxy-12-ursen-28-oic acid; C40 H56 O7; 16.735						3alpha-O-trans-Feruloyl-2alpha-hydroxy-12-ursen-28-oic acid						647.397			16.735		Find by Molecular Feature						648.404
Compound Chromatograms
MFE MS Spectrum
MFE MS Zoomed Spectrum
MS Spectrum Peak List
m/z			z	Abund			Formula						Ion
647.397			-1	44420.5			C40 H55 O7						(M-H)-
648.4			-1	19459			C41 H51 N4 O3						(M-H)-
649.402			-1	5579.34			C41 H51 N4 O3						(M-H)-
650.406			-1	974.74			C41 H51 N4 O3						(M-H)-
683.374			-1	2048.23			C41 H52 Cl N4 O3						(M+Cl)-
684.378			-1	924.25			C41 H52 Cl N4 O3						(M+Cl)-
685.375			-1	1083.68			C41 H52 Cl N4 O3						(M+Cl)-
686.376			-1	492.3			C41 H52 Cl N4 O3						(M+Cl)-
Compound Structure
Compound Label						m/z			RT		Algorithm						Mass
Cpd 32: C17 H18 N4; 16.947						277.147			16.947		Find by Molecular Feature						278.154
Compound Chromatograms
MFE MS Spectrum
MFE MS Zoomed Spectrum
MS Spectrum Peak List
m/z			z	Abund			Formula						Ion
277.147			-1	174683			C17 H17 N4						(M-H)-
278.15			-1	29498.1			C17 H17 N4						(M-H)-
279.152			-1	3979.36			C17 H17 N4						(M-H)-
280.156			-1	569.26			C17 H17 N4						(M-H)-
313.124			-1	2697.13			C17 H18 Cl N4						(M+Cl)-
314.127			-1	628.41			C17 H18 Cl N4						(M+Cl)-
315.122			-1	1017.68			C17 H18 Cl N4						(M+Cl)-
Compound Label						m/z				RT		Algorithm						Mass
Cpd 33: C18 H34 O3; 17.279						297.246				17.279		Find by Molecular Feature						298.253
Compound Chromatograms
MFE MS Spectrum
MFE MS Zoomed Spectrum
MS Spectrum Peak List
m/z			z	Abund			Formula						Ion
297.246			-1	34535.2			C18 H33 O3						(M-H)-
298.249			-1	7489.22			C18 H33 O3						(M-H)-
299.246			-1	913.71			C18 H33 O3						(M-H)-
333.221			-1	947.5			C18 H34 Cl O3						(M+Cl)-
Compound Label						Name						m/z				RT		Algorithm						Mass
Cpd 34: MG(0:0/16:1(9Z)/0:0); C19 H36 O4; 18.800						MG(0:0/16:1(9Z)/0:0)						327.255				18.8		Find by Molecular Feature						328.262
Compound Chromatograms
MFE MS Spectrum
MFE MS Zoomed Spectrum
MS Spectrum Peak List
m/z			z	Abund			Formula						Ion
327.255			-1	49073.7			C19 H35 O4						(M-H)-
328.258			-1	9721.76			C19 H35 O4						(M-H)-
329.259			-1	1614.34			C19 H35 O4						(M-H)-
Compound Structure
Compound Label						m/z				RT		Algorithm						Mass
Cpd 35: C27 H52 O3 S; 19.011						455.356				19.011		Find by Molecular Feature						456.364
Compound Chromatograms
MFE MS Spectrum
MFE MS Zoomed Spectrum
MS Spectrum Peak List
m/z			z	Abund			Formula						Ion
455.356			-1	82440.6			C27 H51 O3 S						(M-H)-
456.359			-1	27297.1			C27 H51 O3 S						(M-H)-
457.362			-1	5102.69			C27 H51 O3 S						(M-H)-
458.366			-1	1099.23			C27 H51 O3 S						(M-H)-
911.717			-1	33729									(2M-H)-
912.719			-1	22918.1									(2M-H)-
913.722			-1	8373.62									(2M-H)-
914.725			-1	2235.73									(2M-H)-
915.724			-1	578.38									(2M-H)-
Compound Label						m/z				RT		Algorithm						Mass
Cpd 36: C19 H24 N4 O S; 20.564						355.16				20.564		Find by Molecular Feature						356.167
Compound Chromatograms
MFE MS Spectrum
MFE MS Zoomed Spectrum
MS Spectrum Peak List
m/z			z	Abund			Formula						Ion
355.16			-1	84443.5			C19 H23 N4 O S						(M-H)-
356.162			-1	25822.1			C19 H23 N4 O S						(M-H)-
357.163			-1	6521.39			C19 H23 N4 O S						(M-H)-
358.165			-1	1281.9			C19 H23 N4 O S						(M-H)-
Compound Label						Name						m/z				RT		Algorithm						Mass
Cpd 37: 1,2,10-Trihydroxydihydro-trans-linalyl oxide 7-O-beta-D-glucopyranoside; C16 H30 O10; 20.676						1,2,10-Trihydroxydihydro-trans-linalyl oxide 7-O-beta-D-glucopyranoside						381.175				20.676		Find by Molecular Feature						382.182
Compound Chromatograms
MFE MS Spectrum
MFE MS Zoomed Spectrum
MS Spectrum Peak List
m/z			z	Abund			Formula						Ion
381.175			-1	65486.9			C16 H29 O10						(M-H)-
382.177			-1	21578.3			C21 H25 N4 O S						(M-H)-
383.179			-1	5827.9			C21 H25 N4 O S						(M-H)-
384.18			-1	963.39			C21 H25 N4 O S						(M-H)-
Compound Structure
Compound Label						Name						m/z				RT		Algorithm						Mass
Cpd 38: Lucidumol A; C30 H48 O4; 21.064						Lucidumol A						471.349				21.064		Find by Molecular Feature						472.356
Compound Chromatograms
MFE MS Spectrum
MFE MS Zoomed Spectrum
MS Spectrum Peak List
m/z			z	Abund			Formula						Ion
471.349			-1	47396.2			C30 H47 O4						(M-H)-
472.352			-1	14474.4			C30 H47 O4						(M-H)-
473.356			-1	2815.36			C30 H47 O4						(M-H)-
474.351			-1	536.16			C30 H47 O4						(M-H)-
Compound Structure
--- End Of Report ---

## Sheet: Design
CMD:Repeat	ItemID
ItemID	Data File	Sample Name	Sample Type	Position	Instrument Name	User Name	Acq Method	Acquired Time	IRM Calibration Status	DA Method	Comment
1	SF2-MS-Neg-25-30-1uL.d	SF2	Sample	P1-A2	Instrument 1		U-ESI-E-XDB-C18-NB-MS-20(30)-Neg-Sept2015.m	14/7/2017 1:22:56 PM	Success	Metabolomics-2017-00004.m
CMD:Repeat	ItemID
ItemID	AttrID	Column3	Column4
1	1	Sample Group
1	2	Info.
1	3	Stream Name	LC 1
1	4	Acquisition SW Version	6200 series TOF/6500 series Q-TOF B.06.01 (B6172 SP1)
CMD:EndRepeat	ItemID
CMD:EndRepeat	ItemID
CMD:Repeat	ItemID
ItemID	Fragmentor Voltage	Collision Energy	Ionization Mode
829	125	0	ESI
1087	125	0	ESI
1443
ItemID	PlotFile
829	Image_02dtds33.t3x.emf
1087	Image_abrha5ek.mlb.emf
1443	Image_zgejimps.34o.emf
User Chromatogram Peak List
ItemID	PeakID	Peak #	Compound Name	Compound Number	RT	Height	Normalized Height	Height %	Area	Area %	Area Sum %	Base Peak m/z	S/N	Resolution	Capacity Factor	Plates	Plates/M	Symmetry	Tailing Factor	Width
CMD:EndRepeat	ItemID
Compound Table	FALSE
Compound Label	Data File	RT	Mass	Abund	Name	Formula	Tgt Mass	Diff (ppm)	MFG Formula	MFG Diff (ppm)	DB Formula	DB Diff (ppm)	Hits (DB)	Purity Value	Purity Result	Purity Comments	Data File2
Cpd 1: C9 H2 N2 O5 S; 0.623		0.623	249.969			C9 H2 N2 O5 S			C9 H2 N2 O5 S	-3.48	C9 H2 N2 O5 S						SF2-MS-Neg-25-30-1uL.d
Cpd 2: 2-Hydroxyethanesulfonate; C2 H6 O4 S; 0.893		0.893	125.999		2-Hydroxyethanesulfonate	C2 H6 O4 S			C2 H6 O4 S		C2 H6 O4 S	-3.38	3				SF2-MS-Neg-25-30-1uL.d
Cpd 3: Diethyl Oxalpropionate; C9 H14 O5; 2.172		2.172	202.084		Diethyl Oxalpropionate	C9 H14 O5			C9 H14 O5	0.6	C9 H14 O5	0.6	2				SF2-MS-Neg-25-30-1uL.d
Cpd 4: cis-2-Carboxycyclohexyl-acetic acid; C9 H14 O4; 3.087		3.087	186.09		cis-2-Carboxycyclohexyl-acetic acid	C9 H14 O4			C9 H14 O4	-1.89	C9 H14 O4	-1.89	3				SF2-MS-Neg-25-30-1uL.d
Cpd 5: C16 H23 N O12; 7.908		7.908	421.121			C16 H23 N O12			C16 H23 N O12	1.3	C16 H23 N O12						SF2-MS-Neg-25-30-1uL.d
Cpd 6: Gardenoside; C17 H24 O11; 7.910		7.91	404.132		Gardenoside	C17 H24 O11			C17 H24 O11	0.7	C17 H24 O11	0.7	3				SF2-MS-Neg-25-30-1uL.d
Cpd 7: Cinegalline; C23 H30 N2 O6; 8.479		8.479	430.209		Cinegalline	C23 H30 N2 O6			C23 H30 N2 O6	2.51	C23 H30 N2 O6	2.51	1				SF2-MS-Neg-25-30-1uL.d
Cpd 8: C23 H28 N2 O5; 8.654		8.654	412.2			C23 H28 N2 O5			C23 H28 N2 O5	-1.49	C23 H28 N2 O5						SF2-MS-Neg-25-30-1uL.d
Cpd 9: C5 H8 N6 O3; 8.733		8.733	200.067			C5 H8 N6 O3			C5 H8 N6 O3	-5.84	C5 H8 N6 O3						SF2-MS-Neg-25-30-1uL.d
Cpd 10: C4 H8 N6 O; 8.734		8.734	156.077			C4 H8 N6 O			C4 H8 N6 O	-6.28	C4 H8 N6 O						SF2-MS-Neg-25-30-1uL.d
Cpd 11: Diethyl (2R,3R)-2-methyl-3-hydroxysuccinate; C9 H16 O5; 8.844		8.844	204.1		Diethyl (2R,3R)-2-methyl-3-hydroxysuccinate	C9 H16 O5			C9 H16 O5	-1	C9 H16 O5	-1	2				SF2-MS-Neg-25-30-1uL.d
Cpd 12: C21 H20 N6; 8.948		8.948	356.175			C21 H20 N6			C21 H20 N6	0.71	C21 H20 N6						SF2-MS-Neg-25-30-1uL.d
Cpd 13: Vanilpyruvic acid; C10 H10 O5; 9.220		9.22	210.052		Vanilpyruvic acid	C10 H10 O5			C10 H10 O5	2.97	C10 H10 O5	2.97	2				SF2-MS-Neg-25-30-1uL.d
Cpd 14: C10 H8 O5; 9.310		9.31	208.036			C10 H8 O5			C10 H8 O5	5.9	C10 H8 O5						SF2-MS-Neg-25-30-1uL.d
Cpd 15: cis-2-Carboxycyclohexyl-acetic acid; C9 H14 O4; 9.492		9.492	186.09		cis-2-Carboxycyclohexyl-acetic acid	C9 H14 O4			C9 H14 O4	-2.66	C9 H14 O4	-2.66	3				SF2-MS-Neg-25-30-1uL.d
Cpd 16: 9.765		9.765	794.366														SF2-MS-Neg-25-30-1uL.d
Cpd 17: Glu-P-2; C10 H8 N4; 9.776		9.776	184.075		Glu-P-2	C10 H8 N4			C10 H8 N4	-2.07	C10 H8 N4	-2.07	1				SF2-MS-Neg-25-30-1uL.d
Cpd 18: C8 H12 O2; 9.777		9.777	140.085			C8 H12 O2			C8 H12 O2	-9.02	C8 H12 O2						SF2-MS-Neg-25-30-1uL.d
Cpd 19: cis-2-Carboxycyclohexyl-acetic acid; C9 H14 O4; 9.977		9.977	186.09		cis-2-Carboxycyclohexyl-acetic acid	C9 H14 O4			C9 H14 O4	-4.73	C9 H14 O4	-4.73	3				SF2-MS-Neg-25-30-1uL.d
Cpd 20: 3-Methyl-2Z-heptenoic acid; C8 H14 O2; 9.979		9.979	142.1		3-Methyl-2Z-heptenoic acid	C8 H14 O2			C8 H14 O2	-5.01	C8 H14 O2	-5.01	10				SF2-MS-Neg-25-30-1uL.d
Cpd 21: cis-2-Carboxycyclohexyl-acetic acid; C9 H14 O4; 10.356		10.356	186.09		cis-2-Carboxycyclohexyl-acetic acid	C9 H14 O4			C9 H14 O4	-2.13	C9 H14 O4	-2.13	3				SF2-MS-Neg-25-30-1uL.d
Cpd 22: 3-Methyl-2Z-heptenoic acid; C8 H14 O2; 10.358		10.358	142.099		3-Methyl-2Z-heptenoic acid	C8 H14 O2			C8 H14 O2	-0.26	C8 H14 O2	-0.25	10				SF2-MS-Neg-25-30-1uL.d
Cpd 23: C14 H24 O5; 11.229		11.229	272.162			C14 H24 O5			C14 H24 O5	0.57	C14 H24 O5						SF2-MS-Neg-25-30-1uL.d
Cpd 24: alpha-Carboxy-delta-decalactone; C11 H18 O4; 12.068		12.068	214.12		alpha-Carboxy-delta-decalactone	C11 H18 O4			C11 H18 O4	3.27	C11 H18 O4	3.26	4				SF2-MS-Neg-25-30-1uL.d
Cpd 25: alpha-Carboxy-delta-decalactone; C11 H18 O4; 12.318		12.318	214.12		alpha-Carboxy-delta-decalactone	C11 H18 O4			C11 H18 O4	1.16	C11 H18 O4	1.16	4				SF2-MS-Neg-25-30-1uL.d
Cpd 26: C14 H22 O5; 12.435		12.435	270.147			C14 H22 O5			C14 H22 O5	-0.67	C14 H22 O5						SF2-MS-Neg-25-30-1uL.d
Cpd 27: 18-acetoxy-1α-hydroxyvitamin D3 / 18-acetoxy-1α-hydroxycholecalciferol; C29 H46 O4; 15.573		15.573	458.341		18-acetoxy-1α-hydroxyvitamin D3 / 18-acetoxy-1α-hydroxycholecalciferol	C29 H46 O4			C29 H46 O4	-1.98	C29 H46 O4	-1.98	10				SF2-MS-Neg-25-30-1uL.d
Cpd 28: 5-Nonyltetrahydro-2-oxo-3-furancarboxylic acid; C14 H24 O4; 16.010		16.01	256.169		5-Nonyltetrahydro-2-oxo-3-furancarboxylic acid	C14 H24 O4			C14 H24 O4	-4.71	C14 H24 O4	-4.71	2				SF2-MS-Neg-25-30-1uL.d
Cpd 29: C18 H32 O3; 16.471		16.471	296.237			C18 H32 O3			C18 H32 O3	-6.14	C18 H32 O3						SF2-MS-Neg-25-30-1uL.d
Cpd 30: 3-O-cis-Coumaroylmaslinic acid; C39 H54 O6; 16.559		16.559	618.393		3-O-cis-Coumaroylmaslinic acid	C39 H54 O6			C39 H54 O6	-1.39	C39 H54 O6	-1.39	3				SF2-MS-Neg-25-30-1uL.d
Cpd 31: 3alpha-O-trans-Feruloyl-2alpha-hydroxy-12-ursen-28-oic acid; C40 H56 O7; 16.735		16.735	648.404		3alpha-O-trans-Feruloyl-2alpha-hydroxy-12-ursen-28-oic acid	C40 H56 O7			C40 H56 O7	-2.19	C40 H56 O7	-2.19	2				SF2-MS-Neg-25-30-1uL.d
Cpd 32: C17 H18 N4; 16.947		16.947	278.154			C17 H18 N4			C17 H18 N4	-2.34	C17 H18 N4						SF2-MS-Neg-25-30-1uL.d
Cpd 33: C18 H34 O3; 17.279		17.279	298.253			C18 H34 O3			C18 H34 O3	-6.53	C18 H34 O3						SF2-MS-Neg-25-30-1uL.d
Cpd 34: MG(0:0/16:1(9Z)/0:0); C19 H36 O4; 18.800		18.8	328.262		MG(0:0/16:1(9Z)/0:0)	C19 H36 O4			C19 H36 O4	-1.38	C19 H36 O4	-1.38	5				SF2-MS-Neg-25-30-1uL.d
Cpd 35: C27 H52 O3 S; 19.011		19.011	456.364			C27 H52 O3 S			C27 H52 O3 S	0.29	C27 H52 O3 S						SF2-MS-Neg-25-30-1uL.d
Cpd 36: C19 H24 N4 O S; 20.564		20.564	356.167			C19 H24 N4 O S			C19 H24 N4 O S	-0.09	C19 H24 N4 O S						SF2-MS-Neg-25-30-1uL.d
Cpd 37: 1,2,10-Trihydroxydihydro-trans-linalyl oxide 7-O-beta-D-glucopyranoside; C16 H30 O10; 20.676		20.676	382.182		1,2,10-Trihydroxydihydro-trans-linalyl oxide 7-O-beta-D-glucopyranoside	C16 H30 O10			C16 H30 O10	5.36	C16 H30 O10	5.36	1				SF2-MS-Neg-25-30-1uL.d
Cpd 38: Lucidumol A; C30 H48 O4; 21.064		21.064	472.356		Lucidumol A	C30 H48 O4			C30 H48 O4	-2.07	C30 H48 O4	-2.07	10				SF2-MS-Neg-25-30-1uL.d
Matched Sequences
Sequence	RT	Area	Mass	Tgt Mass	Diff (ppm)	Diff (mDa)	Predicted Modifications
CMD:Repeat	ItemID
ItemID	Name	Analysis	Sequence File	Chemical Formula	Missed Cleavages	Digest Reagent(s)	MW (Monoisotopic)	MW (Average)	Sequence Type	Coverage %
ItemID	ImageID	Chain	File
CMD:EndRepeat	ItemID
CMD:Repeat	ItemID
CMD:Repeat	SourceSpectraID
Source Spectrum
ItemID	SourceSpectraID	FullRangeMSSpectrum
Source Spectrum Peak List
ItemID	SourceSpectraID	m/z	z	Neutral Mass	Abund	Ion	m/z Diff
CMD:EndRepeat	SourceSpectraID
CMD:Optional	IncludeTitleBlock
ItemID	Compound Label	Name	m/z	RT	Algorithm	Mass
1088	Cpd 1: C9 H2 N2 O5 S; 0.623		248.962	0.623	Find by Molecular Feature	249.969
1092	Cpd 2: 2-Hydroxyethanesulfonate; C2 H6 O4 S; 0.893	2-Hydroxyethanesulfonate	124.992	0.893	Find by Molecular Feature	125.999
1096	Cpd 3: Diethyl Oxalpropionate; C9 H14 O5; 2.172	Diethyl Oxalpropionate	201.077	2.172	Find by Molecular Feature	202.084
1100	Cpd 4: cis-2-Carboxycyclohexyl-acetic acid; C9 H14 O4; 3.087	cis-2-Carboxycyclohexyl-acetic acid	185.082	3.087	Find by Molecular Feature	186.09
1104	Cpd 5: C16 H23 N O12; 7.908		420.114	7.908	Find by Molecular Feature	421.121
1108	Cpd 6: Gardenoside; C17 H24 O11; 7.910	Gardenoside	403.124	7.91	Find by Molecular Feature	404.132
1112	Cpd 7: Cinegalline; C23 H30 N2 O6; 8.479	Cinegalline	429.202	8.479	Find by Molecular Feature	430.209
1116	Cpd 8: C23 H28 N2 O5; 8.654		411.193	8.654	Find by Molecular Feature	412.2
1120	Cpd 9: C5 H8 N6 O3; 8.733		199.06	8.733	Find by Molecular Feature	200.067
1124	Cpd 10: C4 H8 N6 O; 8.734		155.069	8.734	Find by Molecular Feature	156.077
1128	Cpd 11: Diethyl (2R,3R)-2-methyl-3-hydroxysuccinate; C9 H16 O5; 8.844	Diethyl (2R,3R)-2-methyl-3-hydroxysuccinate	203.093	8.844	Find by Molecular Feature	204.1
1132	Cpd 12: C21 H20 N6; 8.948		355.167	8.948	Find by Molecular Feature	356.175
1136	Cpd 13: Vanilpyruvic acid; C10 H10 O5; 9.220	Vanilpyruvic acid	209.045	9.22	Find by Molecular Feature	210.052
1140	Cpd 14: C10 H8 O5; 9.310		207.028	9.31	Find by Molecular Feature	208.036
1144	Cpd 15: cis-2-Carboxycyclohexyl-acetic acid; C9 H14 O4; 9.492	cis-2-Carboxycyclohexyl-acetic acid	185.082	9.492	Find by Molecular Feature	186.09
1148	Cpd 16: 9.765		793.359	9.765	Find by Molecular Feature	794.366
1152	Cpd 17: Glu-P-2; C10 H8 N4; 9.776	Glu-P-2	183.068	9.776	Find by Molecular Feature	184.075
1156	Cpd 18: C8 H12 O2; 9.777		139.078	9.777	Find by Molecular Feature	140.085
1160	Cpd 19: cis-2-Carboxycyclohexyl-acetic acid; C9 H14 O4; 9.977	cis-2-Carboxycyclohexyl-acetic acid	185.083	9.977	Find by Molecular Feature	186.09
1164	Cpd 20: 3-Methyl-2Z-heptenoic acid; C8 H14 O2; 9.979	3-Methyl-2Z-heptenoic acid	141.093	9.979	Find by Molecular Feature	142.1
1168	Cpd 21: cis-2-Carboxycyclohexyl-acetic acid; C9 H14 O4; 10.356	cis-2-Carboxycyclohexyl-acetic acid	185.082	10.356	Find by Molecular Feature	186.09
1172	Cpd 22: 3-Methyl-2Z-heptenoic acid; C8 H14 O2; 10.358	3-Methyl-2Z-heptenoic acid	141.092	10.358	Find by Molecular Feature	142.099
1176	Cpd 23: C14 H24 O5; 11.229		271.155	11.229	Find by Molecular Feature	272.162
1180	Cpd 24: alpha-Carboxy-delta-decalactone; C11 H18 O4; 12.068	alpha-Carboxy-delta-decalactone	213.112	12.068	Find by Molecular Feature	214.12
1184	Cpd 25: alpha-Carboxy-delta-decalactone; C11 H18 O4; 12.318	alpha-Carboxy-delta-decalactone	213.113	12.318	Find by Molecular Feature	214.12
1188	Cpd 26: C14 H22 O5; 12.435		269.14	12.435	Find by Molecular Feature	270.147
1192	Cpd 27: 18-acetoxy-1α-hydroxyvitamin D3 / 18-acetoxy-1α-hydroxycholecalciferol; C29 H46 O4; 15.573	18-acetoxy-1α-hydroxyvitamin D3 / 18-acetoxy-1α-hydroxycholecalciferol	457.333	15.573	Find by Molecular Feature	458.341
1196	Cpd 28: 5-Nonyltetrahydro-2-oxo-3-furancarboxylic acid; C14 H24 O4; 16.010	5-Nonyltetrahydro-2-oxo-3-furancarboxylic acid	255.161	16.01	Find by Molecular Feature	256.169
1200	Cpd 29: C18 H32 O3; 16.471		295.23	16.471	Find by Molecular Feature	296.237
1204	Cpd 30: 3-O-cis-Coumaroylmaslinic acid; C39 H54 O6; 16.559	3-O-cis-Coumaroylmaslinic acid	617.386	16.559	Find by Molecular Feature	618.393
1208	Cpd 31: 3alpha-O-trans-Feruloyl-2alpha-hydroxy-12-ursen-28-oic acid; C40 H56 O7; 16.735	3alpha-O-trans-Feruloyl-2alpha-hydroxy-12-ursen-28-oic acid	647.397	16.735	Find by Molecular Feature	648.404
1212	Cpd 32: C17 H18 N4; 16.947		277.147	16.947	Find by Molecular Feature	278.154
1216	Cpd 33: C18 H34 O3; 17.279		297.246	17.279	Find by Molecular Feature	298.253
1220	Cpd 34: MG(0:0/16:1(9Z)/0:0); C19 H36 O4; 18.800	MG(0:0/16:1(9Z)/0:0)	327.255	18.8	Find by Molecular Feature	328.262
1224	Cpd 35: C27 H52 O3 S; 19.011		455.356	19.011	Find by Molecular Feature	456.364
1228	Cpd 36: C19 H24 N4 O S; 20.564		355.16	20.564	Find by Molecular Feature	356.167
1232	Cpd 37: 1,2,10-Trihydroxydihydro-trans-linalyl oxide 7-O-beta-D-glucopyranoside; C16 H30 O10; 20.676	1,2,10-Trihydroxydihydro-trans-linalyl oxide 7-O-beta-D-glucopyranoside	381.175	20.676	Find by Molecular Feature	382.182
1236	Cpd 38: Lucidumol A; C30 H48 O4; 21.064	Lucidumol A	471.349	21.064	Find by Molecular Feature	472.356
CMD:EndOptional	IncludeTitleBlock
Compound Chromatograms
ItemID	CompoundChromatogram1	CompoundChromatogram2
1088	Image_h2rn5t3x.sz4.emf	Image_1yxngnpq.grg.emf
1092	Image_e0qu43vd.u1w.emf	Image_hgcstr1p.bfe.emf
1096	Image_osymsu5c.kr2.emf	Image_qkkn3nvr.0ny.emf
1100	Image_ph4dsqu2.nyj.emf	Image_vczb24ve.t1p.emf
1104	Image_mszh4ii1.r3w.emf	Image_z2tihyyh.nyi.emf
1108	Image_kkmcv2hq.tqp.emf	Image_maq2uwf3.fyx.emf
1112	Image_1gvaw2zy.gcv.emf	Image_bb34as4e.civ.emf
1116	Image_tilpgxh3.zgd.emf	Image_olfidqvt.fki.emf
1120	Image_ghnbzges.xi1.emf	Image_ohuwosgr.5u4.emf
1124	Image_nkzicx3v.opz.emf	Image_sf2xpobm.r5p.emf
1128	Image_gjcfusxa.dwg.emf	Image_pwv2qdtg.q11.emf
1132	Image_j5vfg320.ckd.emf	Image_b1nmwq33.gjz.emf
1136	Image_gyhbjxls.b4q.emf	Image_u0swbg4w.uu1.emf
1140	Image_cusv0xgx.rkg.emf	Image_i4jdtyj2.mw0.emf
1144	Image_kdhtahct.aku.emf	Image_wz2ihdxh.05j.emf
1148	Image_xlaqbj2r.04n.emf	Image_vjndoiie.e5n.emf
1152	Image_1b4spccj.d5z.emf	Image_fgy2wjp3.juc.emf
1156	Image_o2g0nqhh.ckg.emf	Image_higo4odx.1lw.emf
1160	Image_qjpowokq.vfv.emf	Image_ap05c5es.mwl.emf
1164	Image_y1fqk2af.swi.emf	Image_znhuquas.qot.emf
1168	Image_ojudaovn.ffe.emf	Image_tzugsmc1.uz4.emf
1172	Image_aebwtefa.5yj.emf	Image_kttm4whr.bs2.emf
1176	Image_0ttsg5wb.w5t.emf	Image_spotknat.hsq.emf
1180	Image_zk40fh2m.4cp.emf	Image_1ln2artk.ihx.emf
1184	Image_eib5inkt.tih.emf	Image_psnsndfq.ioz.emf
1188	Image_ilnhlsyl.1kk.emf	Image_xjjijwhi.lnu.emf
1192	Image_nzq50qyw.g3v.emf	Image_k05ax2hl.fwx.emf
1196	Image_cm24o4bh.ayn.emf	Image_ovk2uif3.eeh.emf
1200	Image_eskiexnx.omy.emf	Image_1vjhtu5c.qz3.emf
1204	Image_x1f5yz10.fku.emf	Image_0lbgkzmi.t2d.emf
1208	Image_jgjvsutr.2f5.emf	Image_fbkybwre.ybb.emf
1212	Image_uhpu1eu5.40p.emf	Image_vjqrkam1.xc0.emf
1216	Image_t1pa1kqo.y1z.emf	Image_jw4k0cd2.1j2.emf
1220	Image_lqxndigr.fpw.emf	Image_wpxoke5k.wcn.emf
1224	Image_zye0ckbl.vng.emf	Image_izf51n5h.x4c.emf
1228	Image_acq2onpv.t3l.emf	Image_oahush0b.5aj.emf
1232	Image_msmqtni1.a2a.emf	Image_3w43jej5.br1.emf
1236	Image_jmsxc23y.j0n.emf	Image_lsfozbo3.ekl.emf
ItemID	CompoundChromatogram1
CMD:Repeat	MSSpectrumID
ItemID	MSSpectrumID	Title	FullRangeMSSpectrum
1088	1	MFE MS Spectrum	Image_5rk3kyh3.yld.emf
1092	2	MFE MS Spectrum	Image_ehpye4pu.a1s.emf
1096	3	MFE MS Spectrum	Image_rti4dk1r.rdw.emf
1100	4	MFE MS Spectrum	Image_xnryrtlw.var.emf
1104	5	MFE MS Spectrum	Image_i2eym5z4.q0f.emf
1108	6	MFE MS Spectrum	Image_0jhjw13t.svb.emf
1112	7	MFE MS Spectrum	Image_zfe2nlld.3h3.emf
1116	8	MFE MS Spectrum	Image_un3l5mj5.1dl.emf
1120	9	MFE MS Spectrum	Image_n4uqfjul.rq1.emf
1124	10	MFE MS Spectrum	Image_o1t0apfm.jdk.emf
1128	11	MFE MS Spectrum	Image_x4f0vanf.z5q.emf
1132	12	MFE MS Spectrum	Image_ekltt3fl.2h3.emf
1136	13	MFE MS Spectrum	Image_mnr0aj01.rm4.emf
1140	14	MFE MS Spectrum	Image_da4vjsel.w0t.emf
1144	15	MFE MS Spectrum	Image_24miaos3.xvq.emf
1148	16	MFE MS Spectrum	Image_xdgcyl2m.d35.emf
1152	17	MFE MS Spectrum	Image_nw32ars3.gkr.emf
1156	18	MFE MS Spectrum	Image_gj1wtvak.pio.emf
1160	19	MFE MS Spectrum	Image_5m2ylt3c.i00.emf
1164	20	MFE MS Spectrum	Image_octsq2yh.g4e.emf
1168	21	MFE MS Spectrum	Image_i0c1g1v4.5u5.emf
1172	22	MFE MS Spectrum	Image_xor42qi3.mkm.emf
1176	23	MFE MS Spectrum	Image_tkgrhdvp.3wx.emf
1180	24	MFE MS Spectrum	Image_ly5eypbj.uov.emf
1184	25	MFE MS Spectrum	Image_cazlo1ip.y41.emf
1188	26	MFE MS Spectrum	Image_qpqit4k5.35g.emf
1192	27	MFE MS Spectrum	Image_xpprjqow.wf4.emf
1196	28	MFE MS Spectrum	Image_kcdcpc0l.s5i.emf
1200	29	MFE MS Spectrum	Image_5erht2uc.u0f.emf
1204	30	MFE MS Spectrum	Image_jo5d5czy.w15.emf
1208	31	MFE MS Spectrum	Image_siwk2ao5.lwa.emf
1212	32	MFE MS Spectrum	Image_jcd0mbnh.ttx.emf
1216	33	MFE MS Spectrum	Image_dh4q0rrr.zxr.emf
1220	34	MFE MS Spectrum	Image_33sr1wxy.41h.emf
1224	35	MFE MS Spectrum	Image_kegesma0.cbf.emf
1228	36	MFE MS Spectrum	Image_5lejfwwh.yku.emf
1232	37	MFE MS Spectrum	Image_uco1blpw.fdq.emf
1236	38	MFE MS Spectrum	Image_0jatpwzv.zx2.emf
ItemID	MSSpectrumID	Title	ZoomedMSSpectrum
1088	1	MFE MS Zoomed Spectrum	Image_aycjpxd5.hdf.emf
1092	2	MFE MS Zoomed Spectrum	Image_3nocwrvg.5ts.emf
1096	3	MFE MS Zoomed Spectrum	Image_bu1m3mm1.glp.emf
1100	4	MFE MS Zoomed Spectrum	Image_qt0oj2ol.fyk.emf
1104	5	MFE MS Zoomed Spectrum	Image_xampwypd.dfa.emf
1108	6	MFE MS Zoomed Spectrum	Image_gfi3om2o.j0x.emf
1112	7	MFE MS Zoomed Spectrum	Image_yv1gbuu2.rd2.emf
1116	8	MFE MS Zoomed Spectrum	Image_hcdzsqjj.vtj.emf
1120	9	MFE MS Zoomed Spectrum	Image_hvl0gcla.kl5.emf
1124	10	MFE MS Zoomed Spectrum	Image_tp3avhf3.gw2.emf
1128	11	MFE MS Zoomed Spectrum	Image_haow5d2z.vh0.emf
1132	12	MFE MS Zoomed Spectrum	Image_qaa1i2ja.1ha.emf
1136	13	MFE MS Zoomed Spectrum	Image_nt4epvxa.rq0.emf
1140	14	MFE MS Zoomed Spectrum	Image_ig5qj42h.3hk.emf
1144	15	MFE MS Zoomed Spectrum	Image_n3plgyjm.mv5.emf
1148	16	MFE MS Zoomed Spectrum	Image_kryc1mdb.ksw.emf
1152	17	MFE MS Zoomed Spectrum	Image_l1o5pc5p.x11.emf
1156	18	MFE MS Zoomed Spectrum	Image_o0kgqywk.kjn.emf
1160	19	MFE MS Zoomed Spectrum	Image_l0o30hc3.rqm.emf
1164	20	MFE MS Zoomed Spectrum	Image_qoxcadvv.yjy.emf
1168	21	MFE MS Zoomed Spectrum	Image_0lt3s1np.h5h.emf
1172	22	MFE MS Zoomed Spectrum	Image_y2ruhrkv.c4e.emf
1176	23	MFE MS Zoomed Spectrum	Image_xu1l1iet.ji2.emf
1180	24	MFE MS Zoomed Spectrum	Image_igoqf0az.xp5.emf
1184	25	MFE MS Zoomed Spectrum	Image_hvgzwbmo.shw.emf
1188	26	MFE MS Zoomed Spectrum	Image_ojy4z5ql.l4b.emf
1192	27	MFE MS Zoomed Spectrum	Image_3e3h2akk.aiy.emf
1196	28	MFE MS Zoomed Spectrum	Image_lldtdg2f.qxl.emf
1200	29	MFE MS Zoomed Spectrum	Image_hgupgqxo.rnr.emf
1204	30	MFE MS Zoomed Spectrum	Image_5zwg0fwa.byd.emf
1208	31	MFE MS Zoomed Spectrum	Image_v5aluf5s.kkh.emf
1212	32	MFE MS Zoomed Spectrum	Image_oyjb5bsa.g1k.emf
1216	33	MFE MS Zoomed Spectrum	Image_r3hhxs2s.gvp.emf
1220	34	MFE MS Zoomed Spectrum	Image_upgivw4a.qtq.emf
1224	35	MFE MS Zoomed Spectrum	Image_rf1c3q1g.gcm.emf
1228	36	MFE MS Zoomed Spectrum	Image_woww5jsi.i4n.emf
1232	37	MFE MS Zoomed Spectrum	Image_m3h1imh3.qs0.emf
1236	38	MFE MS Zoomed Spectrum	Image_tpgzcifl.3qi.emf
MS Spectrum Peak List
ItemID	MSSpectrumID	m/z	Calc m/z	Diff(ppm)	z	Abund	Formula	Ion
1088	1	248.962			-1	33349	C9 H N2 O5 S	(M-H)-
1088	1	249.966			-1	1684.82	C9 H N2 O5 S	(M-H)-
1088	1	250.967			-1	933.67	C9 H N2 O5 S	(M-H)-
1092	2	124.992			-1	32297.4	C2 H5 O4 S	(M-H)-
1092	2	125.996			-1	853.44		(M-H)-
1092	2	126.99			-1	1581.02		(M-H)-
1096	3	201.077			-1	197997	C9 H13 O5	(M-H)-
1096	3	202.08			-1	19821.2	C9 H13 O5	(M-H)-
1096	3	203.083			-1	3026.48	C9 H13 O5	(M-H)-
1096	3	204.087			-1	344.22	C9 H13 O5	(M-H)-
1100	4	185.082			-1	34635.2	C9 H13 O4	(M-H)-
1100	4	186.086			-1	3292.94	C9 H13 O4	(M-H)-
1100	4	371.169			-1	721.7		(2M-H)-
1100	4	372.168			-1	263.67		(2M-H)-
1104	5	420.114			-1	39292.6	C16 H22 N O12	(M-H)-
1104	5	421.117			-1	7046.21	C16 H22 N O12	(M-H)-
1104	5	422.118			-1	1814.62	C16 H22 N O12	(M-H)-
1104	5	423.116			-1	335.1	C16 H22 N O12	(M-H)-
1108	6	403.124			-1	156866	C17 H23 O11	(M-H)-
1108	6	404.128			-1	29993.7	C17 H23 O11	(M-H)-
1108	6	405.129			-1	5968.66	C17 H23 O11	(M-H)-
1108	6	406.132			-1	812.15	C17 H23 O11	(M-H)-
1112	7	429.202			-1	30495.4	C23 H29 N2 O6	(M-H)-
1112	7	430.206			-1	8666.6	C20 H21 N12	(M-H)-
1112	7	431.203			-1	1921.87	C20 H21 N12	(M-H)-
1112	7	432.196			-1	453.12	C20 H21 N12	(M-H)-
1116	8	411.193			-1	49645.8	C23 H27 N2 O5	(M-H)-
1116	8	412.197			-1	13191.8	C23 H27 N2 O5	(M-H)-
1116	8	413.197			-1	2307.44	C23 H27 N2 O5	(M-H)-
1116	8	414.193			-1	554.65	C23 H27 N2 O5	(M-H)-
1120	9	199.06			-1	111272	C9 H11 O5	(M-H)-
1120	9	200.063			-1	11808.4	C9 H11 O5	(M-H)-
1120	9	399.129			-1	22398.4	C18 H23 O10	(2M-H)-
1120	9	400.133			-1	4592.49	C18 H23 O10	(2M-H)-
1124	10	155.069			-1	54833.3	C4 H7 N6 O	(M-H)-
1124	10	156.073			-1	4415.34	C4 H7 N6 O	(M-H)-
1124	10	157.079			-1	619.68	C4 H7 N6 O	(M-H)-
1128	11	203.093			-1	42804.4	C9 H15 O5	(M-H)-
1128	11	204.096			-1	3604.25	C9 H15 O5	(M-H)-
1128	11	205.095			-1	777.19	C9 H15 O5	(M-H)-
1132	12	355.167			-1	88742	C21 H19 N6	(M-H)-
1132	12	356.17			-1	20448.7	C21 H19 N6	(M-H)-
1132	12	357.173			-1	3401.32	C21 H19 N6	(M-H)-
1132	12	358.168			-1	635.72	C21 H19 N6	(M-H)-
1132	12	391.143			-1	4136.44	C21 H20 Cl N6	(M+Cl)-
1132	12	392.147			-1	1089.51	C21 H20 Cl N6	(M+Cl)-
1132	12	393.142			-1	1734.62	C21 H20 Cl N6	(M+Cl)-
1132	12	394.14			-1	454.61	C21 H20 Cl N6	(M+Cl)-
1136	13	209.045			-1	35265.5	C10 H9 O5	(M-H)-
1136	13	210.048			-1	4161.74	C10 H9 O5	(M-H)-
1136	13	211.055			-1	795.91	C10 H9 O5	(M-H)-
1136	13	419.1			-1	1155.04	C20 H19 O10	(2M-H)-
1136	13	420.109			-1	383.81	C20 H19 O10	(2M-H)-
1140	14	207.028			-1	32475.7	C10 H7 O5	(M-H)-
1140	14	208.034			-1	3969.16	C10 H7 O5	(M-H)-
1140	14	415.067			-1	2391.94	C20 H15 O10	(2M-H)-
1140	14	416.073			-1	512.24	C20 H15 O10	(2M-H)-
1144	15	185.082			-1	181333	C9 H13 O4	(M-H)-
1144	15	186.086			-1	18162.9	C9 H13 O4	(M-H)-
1148	16	793.359			-1	38917.5		(M-H)-
1148	16	794.362			-1	18407.1		(M-H)-
1148	16	795.363			-1	5181.99		(M-H)-
1148	16	796.365			-1	1481.95		(M-H)-
1148	16	797.365			-1	459.21		(M-H)-
1152	17	183.068			-1	1.20983e+06	C10 H7 N4	(M-H)-
1152	17	184.071			-1	113762	C10 H7 N4	(M-H)-
1152	17	185.074			-1	12669.1	C10 H7 N4	(M-H)-
1152	17	186.079			-1	1091	C10 H7 N4	(M-H)-
1152	17	367.142			-1	67434.3	C20 H15 N8	(2M-H)-
1152	17	368.145			-1	15212.4	C20 H15 N8	(2M-H)-
1152	17	369.151			-1	3086.72	C20 H15 N8	(2M-H)-
1152	17	370.159			-1	510.01	C20 H15 N8	(2M-H)-
1156	18	139.078			-1	130583	C8 H11 O2	(M-H)-
1156	18	140.081			-1	11014	C8 H11 O2	(M-H)-
1156	18	141.085			-1	1035.94	C8 H11 O2	(M-H)-
1160	19	185.083			-1	963017	C9 H13 O4	(M-H)-
1160	19	186.086			-1	92311.7	C9 H13 O4	(M-H)-
1160	19	187.088			-1	11819	C9 H13 O4	(M-H)-
1160	19	188.09			-1	818.37	C9 H13 O4	(M-H)-
1160	19	221.059			-1	1421.37	C9 H14 Cl O4	(M+Cl)-
1160	19	371.172			-1	152749	C18 H27 O8	(2M-H)-
1160	19	372.175			-1	31996.5	C18 H27 O8	(2M-H)-
1160	19	373.177			-1	5783.08	C18 H27 O8	(2M-H)-
1160	19	374.177			-1	1080.69	C18 H27 O8	(2M-H)-
1160	19	375.175			-1	272.24	C18 H27 O8	(2M-H)-
1164	20	141.093			-1	100439	C8 H13 O2	(M-H)-
1164	20	142.096			-1	9426.38	C8 H13 O2	(M-H)-
1164	20	143.099			-1	1059.01	C8 H13 O2	(M-H)-
1168	21	185.082			-1	443911	C9 H13 O4	(M-H)-
1168	21	186.085			-1	45253.8	C9 H13 O4	(M-H)-
1172	22	141.092			-1	53434.3	C8 H13 O2	(M-H)-
1172	22	142.095			-1	4827.01	C8 H13 O2	(M-H)-
1172	22	143.096			-1	469.51	C8 H13 O2	(M-H)-
1176	23	271.155			-1	82780.7	C14 H23 O5	(M-H)-
1176	23	272.158			-1	12574.6	C14 H23 O5	(M-H)-
1176	23	273.158			-1	1889.09	C14 H23 O5	(M-H)-
1176	23	307.133			-1	936.26	C14 H24 Cl O5	(M+Cl)-
1176	23	308.135			-1	258.69	C14 H24 Cl O5	(M+Cl)-
1176	23	309.132			-1	546.74	C14 H24 Cl O5	(M+Cl)-
1176	23	543.316			-1	6277.54	C28 H47 O10	(2M-H)-
1176	23	544.32			-1	2028.6	C28 H47 O10	(2M-H)-
1176	23	545.313			-1	1732.13	C28 H47 O10	(2M-H)-
1176	23	546.314			-1	525.36	C28 H47 O10	(2M-H)-
1180	24	213.112			-1	55964.7	C11 H17 O4	(M-H)-
1180	24	214.116			-1	6894.79	C11 H17 O4	(M-H)-
1180	24	215.121			-1	1077.67	C11 H17 O4	(M-H)-
1184	25	213.113			-1	137545	C11 H17 O4	(M-H)-
1184	25	214.116			-1	16635.7	C11 H17 O4	(M-H)-
1188	26	269.14			-1	66260.4	C14 H21 O5	(M-H)-
1188	26	270.143			-1	10100.7	C14 H21 O5	(M-H)-
1188	26	271.148			-1	1785.2	C14 H21 O5	(M-H)-
1188	26	305.117			-1	1496.97	C14 H22 Cl O5	(M+Cl)-
1188	26	306.116			-1	249.65	C14 H22 Cl O5	(M+Cl)-
1188	26	307.116			-1	626.91	C14 H22 Cl O5	(M+Cl)-
1188	26	539.286			-1	3080.37	C28 H43 O10	(2M-H)-
1188	26	540.29			-1	914.85	C28 H43 O10	(2M-H)-
1188	26	541.289			-1	398.53	C28 H43 O10	(2M-H)-
1192	27	457.333			-1	143805	C29 H45 O4	(M-H)-
1192	27	458.336			-1	43620.6	C29 H45 O4	(M-H)-
1192	27	459.341			-1	8446.74	C29 H45 O4	(M-H)-
1192	27	460.346			-1	1291.42	C29 H45 O4	(M-H)-
1192	27	915.672			-1	21008.2		(2M-H)-
1192	27	916.676			-1	12868.4		(2M-H)-
1192	27	917.677			-1	4894.77		(2M-H)-
1192	27	918.682			-1	1232.56		(2M-H)-
1192	27	919.694			-1	301.97		(2M-H)-
1196	28	255.161			-1	35375.7	C14 H23 O4	(M-H)-
1196	28	256.165			-1	5021.12	C15 H19 N4	(M-H)-
1200	29	295.23			-1	70819.1	C18 H31 O3	(M-H)-
1200	29	296.233			-1	15231.6	C18 H31 O3	(M-H)-
1200	29	297.233			-1	1130.65	C18 H31 O3	(M-H)-
1200	29	331.206			-1	1359.57	C18 H32 Cl O3	(M+Cl)-
1200	29	332.21			-1	395.28	C18 H32 Cl O3	(M+Cl)-
1200	29	333.204			-1	571.04	C18 H32 Cl O3	(M+Cl)-
1200	29	591.464			-1	695.6	C36 H63 O6	(2M-H)-
1204	30	617.386			-1	44686.9	C39 H53 O6	(M-H)-
1204	30	618.389			-1	19879	C40 H49 N4 O2	(M-H)-
1204	30	619.392			-1	5204.01	C40 H49 N4 O2	(M-H)-
1204	30	620.396			-1	1092.53	C40 H49 N4 O2	(M-H)-
1208	31	647.397			-1	44420.5	C40 H55 O7	(M-H)-
1208	31	648.4			-1	19459	C41 H51 N4 O3	(M-H)-
1208	31	649.402			-1	5579.34	C41 H51 N4 O3	(M-H)-
1208	31	650.406			-1	974.74	C41 H51 N4 O3	(M-H)-
1208	31	683.374			-1	2048.23	C41 H52 Cl N4 O3	(M+Cl)-
1208	31	684.378			-1	924.25	C41 H52 Cl N4 O3	(M+Cl)-
1208	31	685.375			-1	1083.68	C41 H52 Cl N4 O3	(M+Cl)-
1208	31	686.376			-1	492.3	C41 H52 Cl N4 O3	(M+Cl)-
1212	32	277.147			-1	174683	C17 H17 N4	(M-H)-
1212	32	278.15			-1	29498.1	C17 H17 N4	(M-H)-
1212	32	279.152			-1	3979.36	C17 H17 N4	(M-H)-
1212	32	280.156			-1	569.26	C17 H17 N4	(M-H)-
1212	32	313.124			-1	2697.13	C17 H18 Cl N4	(M+Cl)-
1212	32	314.127			-1	628.41	C17 H18 Cl N4	(M+Cl)-
1212	32	315.122			-1	1017.68	C17 H18 Cl N4	(M+Cl)-
1216	33	297.246			-1	34535.2	C18 H33 O3	(M-H)-
1216	33	298.249			-1	7489.22	C18 H33 O3	(M-H)-
1216	33	299.246			-1	913.71	C18 H33 O3	(M-H)-
1216	33	333.221			-1	947.5	C18 H34 Cl O3	(M+Cl)-
1220	34	327.255			-1	49073.7	C19 H35 O4	(M-H)-
1220	34	328.258			-1	9721.76	C19 H35 O4	(M-H)-
1220	34	329.259			-1	1614.34	C19 H35 O4	(M-H)-
1224	35	455.356			-1	82440.6	C27 H51 O3 S	(M-H)-
1224	35	456.359			-1	27297.1	C27 H51 O3 S	(M-H)-
1224	35	457.362			-1	5102.69	C27 H51 O3 S	(M-H)-
1224	35	458.366			-1	1099.23	C27 H51 O3 S	(M-H)-
1224	35	911.717			-1	33729		(2M-H)-
1224	35	912.719			-1	22918.1		(2M-H)-
1224	35	913.722			-1	8373.62		(2M-H)-
1224	35	914.725			-1	2235.73		(2M-H)-
1224	35	915.724			-1	578.38		(2M-H)-
1228	36	355.16			-1	84443.5	C19 H23 N4 O S	(M-H)-
1228	36	356.162			-1	25822.1	C19 H23 N4 O S	(M-H)-
1228	36	357.163			-1	6521.39	C19 H23 N4 O S	(M-H)-
1228	36	358.165			-1	1281.9	C19 H23 N4 O S	(M-H)-
1232	37	381.175			-1	65486.9	C16 H29 O10	(M-H)-
1232	37	382.177			-1	21578.3	C21 H25 N4 O S	(M-H)-
1232	37	383.179			-1	5827.9	C21 H25 N4 O S	(M-H)-
1232	37	384.18			-1	963.39	C21 H25 N4 O S	(M-H)-
1236	38	471.349			-1	47396.2	C30 H47 O4	(M-H)-
1236	38	472.352			-1	14474.4	C30 H47 O4	(M-H)-
1236	38	473.356			-1	2815.36	C30 H47 O4	(M-H)-
1236	38	474.351			-1	536.16	C30 H47 O4	(M-H)-
CMD:EndRepeat	MSSpectrumID
Library Spectrum
ItemID	Library Spectrum
Difference Spectrum
ItemID	Difference Spectrum
Predicted Isotope Match Table
ItemID	Isotope	m/z	Calc m/z	Diff (ppm)	Abund %	Calc Abund %	Abund Sum %	Calc Abund Sum %
ItemID	MSMSSpectrumID	Title	MSMSSpectrum
MS/MS Spectrum Peak List
ItemID	MSMSSpectrumID	m/z	Calc m/z	Diff (ppm)	z	Abund	Formula	Ion
Compound Structure
ItemID	Structure
1092	Image_hxull21v.cqi.bmp
1096	Image_weddjxmm.0zn.bmp
1100	Image_jo0sjti5.ajs.bmp
1108	Image_yl4yjpv3.50y.bmp
1112	Image_2kg0bga1.2mh.bmp
1128	Image_tb3fsjy1.nz5.bmp
1136	Image_qwb10ii0.gcd.bmp
1144	Image_4sf1zzss.4g1.bmp
1152	Image_ztpgiwxd.45n.bmp
1160	Image_nvdwct30.jbs.bmp
1164	Image_phewi3ic.jkn.bmp
1168	Image_cenpdlgl.hbs.bmp
1172	Image_pzqnwxtb.kop.bmp
1180	Image_fb5cotal.a4k.bmp
1184	Image_fzdlgrhv.m0g.bmp
1192	Image_wa3oeczh.2tr.bmp
1196	Image_awgefbrs.2st.bmp
1204	Image_ymhn1vfn.1li.bmp
1208	Image_10wrhk5h.1my.bmp
1220	Image_kfz0elle.e42.bmp
1232	Image_3bnxiugg.ekh.bmp
1236	Image_s3tafkco.4j1.bmp
CMD:EndRepeat	ItemID
--- End Of Report ---

## Sheet: Options
	Parameter	Type	Value	Comment
	Use Options	Boolean	TRUE
	Include Title Block	Boolean	TRUE
	Include Header	Boolean	TRUE
	Include Footer	Boolean	TRUE
	Landscape	Boolean	FALSE
	Fit to	Integer	1	Page(s) wide
		Integer	0	Page(s) tall
	Hide Empty Columns	Boolean	TRUE
	Note: The following options will be observed regardless of the Use Options value.
	Hide ID Columns	Boolean	TRUE
	Add Smart Page Breaks and Table Headers	Boolean	TRUE	Use inserting and merging cells to allow adjusting table column widths
	Adjust columns to fit data	Boolean	TRUE
	Protect Results	Boolean	FALSE	not an imported option
	Use Password	Boolean	FALSE	not an imported option
